# Supplementary material for: Antibiotic and Nonantibiotic Drugs Associated With Clostridioides difficile Infection Risk: a Pharmacopoeia-Wide Case-Cohort Study
Source: J Infect Dis. 2026 Mar 16;233(5):e1104–14. doi: 10.1093/infdis/jiag001 (PMC13175627; doi:10.1093/infdis/jiag001)
Supplement: jiag001_Supplementary_Data [file jiag001_supplementary_data.xlsx]

## Sheet: S1
Supplemental Table 1. 39 gut commensal bacteria used in the meta regression models.
Source: Maier L, Pruteanu M, Kuhn M, et al. Extensive impact of non-antibiotic drugs on human gut bacteria. Nature. 2018; 555(7698):623–628.
Classification of butyrate producer based on Vital M, Howe AC, Tiedje JM. Revealing the Bacterial Butyrate Synthesis Pathways by Analyzing (Meta)genomic Data. Moran MA, editor. mBio. 2014; 5(2):e00889-14.
Classification of bile salt hydrolases based on Song Z, Cai Y, Lao X, et al. Taxonomic profiling and populational patterns of bacterial bile salt hydrolase (BSH) genes based on worldwide human gut microbiome. Microbiome. 2019; 7(1):9.
Genus and species	Anaerobe	Butyrate producer	Bile salt hydrolase
Akkermansia_muciniphila	TRUE	FALSE	FALSE
Bacteroides_caccae	TRUE	FALSE	TRUE
Bacteroides_fragilis_ET	TRUE	FALSE	TRUE
Bacteroides_fragilis_NT	TRUE	FALSE	TRUE
Bacteroides_ovatus	TRUE	FALSE	TRUE
Bacteroides_thetaiotaomicron	TRUE	FALSE	TRUE
Bacteroides_uniformis	FALSE	FALSE	TRUE
Bacteroides_vulgatus	TRUE	FALSE	TRUE
Bacteroides_xylanisolvens	TRUE	FALSE	TRUE
Bifidobacterium_adolescentis	TRUE	FALSE	TRUE
Bifidobacterium_longum	TRUE	FALSE	TRUE
Bilophila_wadsworthia	TRUE	FALSE	FALSE
Blautia_obeum	TRUE	FALSE	TRUE
Clostridium_bolteae	TRUE	FALSE	TRUE
Clostridium_perfringens	TRUE	TRUE	TRUE
Clostridium_ramosum	TRUE	FALSE	FALSE
Clostridium_saccharolyticum	TRUE	TRUE	TRUE
Collinsella_aerofaciens	TRUE	FALSE	TRUE
Coprococcus_comes	FALSE	TRUE	TRUE
Dorea_formicigenerans	TRUE	FALSE	FALSE
Eggerthella_lenta	FALSE	FALSE	FALSE
Escherichia_coli_ED1a	FALSE	FALSE	TRUE
Escherichia_coli_IAI1	FALSE	FALSE	TRUE
Eubacterium_eligens	TRUE	FALSE	TRUE
Eubacterium_rectale	TRUE	TRUE	TRUE
Fusobacterium_nucleatum	TRUE	TRUE	TRUE
Lactobacillus_paracasei	FALSE	FALSE	FALSE
Odoribacter_splanchnicus	TRUE	FALSE	FALSE
Parabacteroides_distasonis	TRUE	FALSE	TRUE
Parabacteroides_merdae	TRUE	FALSE	TRUE
Prevotella_copri	TRUE	FALSE	FALSE
Roseburia_hominis	TRUE	TRUE	FALSE
Roseburia_intestinalis	TRUE	TRUE	TRUE
Ruminococcus_bromii	FALSE	FALSE	FALSE
Ruminococcus_gnavus	TRUE	FALSE	TRUE
Ruminococcus_torques	FALSE	FALSE	FALSE
Streptococcus_parasanguinis	FALSE	FALSE	FALSE
Streptococcus_salivarius	FALSE	FALSE	FALSE
Veillonella_parvula	TRUE	FALSE	FALSE

## Sheet: S2
Supplemental Table 2. Primary and secondary analysis estimates (N=335).
Abbreviations: ATC=anatomical therapeutic chemical; CI = confidence interval; PAR = population attributable risk; RR = risk ratio
* Mean anti-commensal activity (activity.39) and Anti-cdiff activity (activity.cdiff) represent mean s values i.e. mean -log10(p-value) derived from Maier L, Pruteanu M, Kuhn M, et al. Extensive impact of non-antibiotic drugs on human gut bacteria. Nature. 2018; 555(7698):623–628.
drug_name	atc_code	primary_cases_N(pct)	primary_controls_N(pct)	primary_rr_adj_95	primary_par_95	primary_p.bonf	secondary_cases_N(pct)	secondary_controls_N(pct)	secondary_rr_adj_95	secondary_par_95	secondary_p.bonf	activity.39*	activity.cdiff*
Amoxicillin-clavulanate	J01CR02	2404 (14.8)	7559 (1.4)	6.05 (5.69, 6.43)	12.4 (12.2, 12.5)	<0.001	1475 (13.3)	6249 (1.2)	7.02 (6.53, 7.56)	11.4 (11.2, 11.5)	<0.001
Clindamycin	J01FF01	1438 (8.9)	2759 (0.5)	16.83 (15.53, 18.24)	8.4 (8.3, 8.4)	<0.001	1239 (11.1)	2490 (0.5)	20.93 (19.25, 22.76)	10.6 (10.6, 10.6)	<0.001	5.24769	4.89
Ciprofloxacin	J01MA02	2095 (12.9)	8154 (1.5)	3.83 (3.59, 4.09)	9.6 (9.3, 9.8)	<0.001	1284 (11.5)	6960 (1.3)	3.84 (3.55, 4.15)	8.5 (8.3, 8.8)	<0.001	4.77462	4.81
Cefalexin	J01DB01	2112 (13.0)	10285 (1.9)	3.05 (2.86, 3.25)	8.8 (8.5, 9.0)	<0.001	1297 (11.7)	8835 (1.6)	2.96 (2.75, 3.20)	7.7 (7.4, 8.0)	<0.001
Pantoprazole	A02BC02	5152 (31.8)	76620 (13.9)	1.33 (1.27, 1.39)	7.9 (6.8, 8.9)	<0.001	3213 (28.9)	72730 (13.5)	1.10 (1.05, 1.16)	2.7 (1.3, 4.0)	0.0439
Ferrous fumarate	B03AA02	2153 (13.3)	17291 (3.1)	1.71 (1.61, 1.82)	5.5 (5.0, 6.0)	<0.001	1243 (11.2)	15956 (3.0)	1.54 (1.43, 1.66)	3.9 (3.3, 4.4)	<0.001
Furosemide	C03CA01	3676 (22.7)	32906 (6.0)	1.31 (1.24, 1.38)	5.4 (4.3, 6.3)	<0.001	2101 (18.9)	30178 (5.6)	1.05 (0.98, 1.12)	0.8 (-0.4, 2.0)	>0.999	0.025641	0
Codeine-acetaminophen	N02AJ06	1526 (9.4)	18161 (3.3)	1.52 (1.42, 1.62)	3.2 (2.8, 3.6)	<0.001	961 (8.6)	16730 (3.1)	1.39 (1.28, 1.51)	2.4 (1.9, 2.9)	<0.001
Loperamide	A07DA03	756 (4.7)	1736 (0.3)	3.54 (3.15, 3.99)	3.4 (3.2, 3.5)	<0.001	362 (3.3)	1553 (0.3)	2.69 (2.31, 3.13)	2.0 (1.8, 2.2)	<0.001	0.465385	0
Amoxicillin	J01CA04	1266 (7.8)	19017 (3.5)	1.53 (1.42, 1.64)	2.7 (2.3, 3.1)	<0.001	908 (8.2)	17390 (3.2)	1.43 (1.32, 1.55)	2.4 (2.0, 2.9)	<0.001	4.34205	2.3
Mesalazine	A07EC02	396 (2.4)	1935 (0.4)	5.33 (4.64, 6.12)	2.0 (1.9, 2.0)	<0.001	294 (2.6)	1868 (0.3)	4.91 (4.21, 5.71)	2.1 (2.0, 2.2)	<0.001	0.0271795	0
Prednisone	H02AB07	1614 (10.0)	12768 (2.3)	1.34 (1.24, 1.44)	2.5 (1.9, 3.1)	<0.001	927 (8.3)	11413 (2.1)	1.17 (1.07, 1.28)	1.2 (0.5, 1.8)	0.2310	0.0335897	0
Allopurinol	M04AA01	1286 (7.9)	19469 (3.5)	1.39 (1.29, 1.49)	2.2 (1.8, 2.6)	<0.001	797 (7.2)	18763 (3.5)	1.25 (1.15, 1.37)	1.4 (0.9, 1.9)	0.0002	0.120513	0
Nitrofurantoin	J01XE01	1013 (6.3)	9465 (1.7)	1.45 (1.33, 1.57)	1.9 (1.6, 2.3)	<0.001	635 (5.7)	8449 (1.6)	1.37 (1.24, 1.52)	1.6 (1.1, 1.9)	<0.001	3.52564	5.3
Cefuroxime	J01DC02	383 (2.4)	1441 (0.3)	4.04 (3.50, 4.67)	1.8 (1.7, 1.9)	<0.001	228 (2.0)	1151 (0.2)	5.09 (4.28, 6.06)	1.6 (1.6, 1.7)	<0.001	4.25333	0.65
Sulfamethoxazole and trimethoprim	J01EE01	838 (5.2)	4365 (0.8)	1.60 (1.44, 1.77)	1.9 (1.6, 2.2)	<0.001	474 (4.3)	3755 (0.7)	1.48 (1.31, 1.68)	1.4 (1.0, 1.7)	<0.001
Gabapentin	N02BF01	1279 (7.9)	13859 (2.5)	1.30 (1.21, 1.40)	1.8 (1.4, 2.3)	<0.001	784 (7.0)	12995 (2.4)	1.24 (1.13, 1.36)	1.4 (0.8, 1.9)	0.0008
Dexamethasone	S01BA01	685 (4.2)	2032 (0.4)	1.74 (1.50, 2.02)	1.8 (1.4, 2.1)	<0.001	352 (3.2)	1671 (0.3)	1.71 (1.43, 2.05)	1.3 (1.0, 1.6)	<0.001	0.117949	0.165
Ondansetron	A04AA01	520 (3.2)	959 (0.2)	2.82 (2.37, 3.35)	2.1 (1.9, 2.3)	<0.001	227 (2.0)	766 (0.1)	1.83 (1.46, 2.29)	0.9 (0.6, 1.2)	0.0001	0.188974	0.14
Hydromorphone	N02AA03	1888 (11.7)	11469 (2.1)	1.26 (1.17, 1.35)	2.4 (1.7, 3.0)	<0.001	886 (8.0)	9052 (1.7)	1.08 (0.99, 1.19)	0.6 (-0.1, 1.3)	>0.999
Colestyramine	C10AC01	367 (2.3)	1498 (0.3)	3.40 (2.93, 3.96)	1.6 (1.5, 1.7)	<0.001	219 (2.0)	1398 (0.3)	2.78 (2.32, 3.34)	1.3 (1.1, 1.4)	<0.001
Ferrous gluconate	B03AA03	752 (4.6)	5850 (1.1)	1.56 (1.41, 1.72)	1.7 (1.4, 1.9)	<0.001	423 (3.8)	5340 (1.0)	1.39 (1.23, 1.57)	1.1 (0.7, 1.4)	<0.001
Linagliptin	A10BH05	819 (5.1)	8096 (1.5)	1.47 (1.33, 1.62)	1.6 (1.2, 1.9)	<0.001	486 (4.4)	7593 (1.4)	1.31 (1.16, 1.48)	1.0 (0.6, 1.4)	0.0039
Cefixime	J01DD08	236 (1.5)	487 (0.1)	9.00 (7.41, 10.94)	1.3 (1.3, 1.3)	<0.001	157 (1.4)	410 (0.1)	9.82 (7.80, 12.36)	1.3 (1.2, 1.3)	<0.001	3.3441	0.37
Rabeprazole	A02BC04	1423 (8.8)	29293 (5.3)	1.23 (1.15, 1.32)	1.6 (1.1, 2.1)	<0.001	986 (8.9)	28226 (5.2)	1.09 (1.01, 1.18)	0.7 (0.1, 1.3)	>0.999	1.00615	0.16
Lansoprazole	A02BC03	825 (5.1)	11618 (2.1)	1.34 (1.23, 1.47)	1.3 (0.9, 1.6)	<0.001	538 (4.8)	11058 (2.1)	1.23 (1.10, 1.36)	0.9 (0.5, 1.3)	0.0391	1.09821	0.17
Morphine	N02AA01	402 (2.5)	2387 (0.4)	1.94 (1.70, 2.22)	1.2 (1.0, 1.4)	<0.001	221 (2.0)	2085 (0.4)	1.88 (1.59, 2.23)	0.9 (0.7, 1.1)	<0.001
Escitalopram	N06AB10	1033 (6.4)	17332 (3.2)	1.27 (1.17, 1.37)	1.4 (0.9, 1.7)	<0.001	698 (6.3)	16657 (3.1)	1.09 (1.00, 1.20)	0.5 (0.0, 1.0)	>0.999	0.102692	0
Mirtazapine	N06AX11	875 (5.4)	9633 (1.8)	1.26 (1.15, 1.38)	1.1 (0.7, 1.5)	0.0001	561 (5.0)	9079 (1.7)	1.18 (1.06, 1.30)	0.8 (0.3, 1.2)	0.7915	0.0284615	0
Diphenoxylate	A07DA01	227 (1.4)	432 (0.1)	5.12 (4.12, 6.37)	1.1 (1.1, 1.2)	<0.001	108 (1.0)	397 (0.1)	3.80 (2.86, 5.05)	0.7 (0.6, 0.8)	<0.001
Pregabalin	N02BF02	1515 (9.4)	18705 (3.4)	1.19 (1.11, 1.27)	1.5 (0.9, 2.0)	0.0005	893 (8.0)	17534 (3.3)	1.05 (0.96, 1.14)	0.3 (-0.3, 1.0)	>0.999
Nystatin	D01AA01	397 (2.5)	1584 (0.3)	1.75 (1.51, 2.04)	1.1 (0.8, 1.2)	<0.001	193 (1.7)	1356 (0.3)	1.74 (1.44, 2.11)	0.7 (0.5, 0.9)	<0.001	0.311026	0.26
Sertraline	N06AB06	707 (4.4)	9295 (1.7)	1.38 (1.25, 1.52)	1.2 (0.9, 1.5)	<0.001	455 (4.1)	8912 (1.7)	1.17 (1.04, 1.30)	0.6 (0.2, 1.0)	>0.999	0.594103	0.14
Mineral salts in combination	A06AD10	282 (1.7)	2364 (0.4)	2.67 (2.27, 3.13)	1.1 (1.0, 1.2)	<0.001	147 (1.3)	2127 (0.4)	2.08 (1.69, 2.55)	0.7 (0.5, 0.8)	<0.001
Oxycodone and paracetamol	N02AJ17	690 (4.3)	8398 (1.5)	1.27 (1.15, 1.40)	0.9 (0.6, 1.2)	0.0006	404 (3.6)	7602 (1.4)	1.22 (1.08, 1.38)	0.7 (0.3, 1.0)	0.3654
Sodium picosulfate combinations	A06AB58	224 (1.4)	2410 (0.4)	2.74 (2.30, 3.28)	0.9 (0.8, 1.0)	<0.001	129 (1.2)	2185 (0.4)	2.24 (1.80, 2.80)	0.6 (0.5, 0.7)	<0.001
Tetracycline	J01AA07	123 (0.8)	650 (0.1)	6.80 (5.41, 8.55)	0.6 (0.6, 0.7)	<0.001	101 (0.9)	606 (0.1)	8.65 (6.83, 10.97)	0.8 (0.8, 0.8)	<0.001	5.34333	4.92
Multivitamins with minerals	A11AA	227 (1.4)	557 (0.1)	2.49 (1.95, 3.17)	0.8 (0.7, 1.0)	<0.001	121 (1.1)	497 (0.1)	1.92 (1.41, 2.62)	0.5 (0.3, 0.7)	0.0134
Metoclopramide	A03FA01	323 (2.0)	1154 (0.2)	1.82 (1.54, 2.16)	0.9 (0.7, 1.1)	<0.001	138 (1.2)	994 (0.2)	1.43 (1.14, 1.80)	0.4 (0.2, 0.6)	0.6601	0.19	0
Sitagliptin	A10BH01	597 (3.7)	12998 (2.4)	1.31 (1.18, 1.45)	0.9 (0.6, 1.2)	0.0002	363 (3.3)	12531 (2.3)	1.14 (1.00, 1.30)	0.4 (0.0, 0.7)	>0.999
Lorazepam	N05BA06	1122 (6.9)	17455 (3.2)	1.14 (1.05, 1.23)	0.8 (0.3, 1.3)	0.3437	727 (6.5)	16536 (3.1)	1.05 (0.97, 1.15)	0.3 (-0.2, 0.9)	>0.999
Levodopa and decarboxylase inhibitor	N04BA02	368 (2.3)	5356 (1.0)	1.41 (1.23, 1.61)	0.7 (0.4, 0.9)	0.0002	257 (2.3)	5115 (0.9)	1.27 (1.09, 1.48)	0.5 (0.2, 0.7)	0.6955
Prochlorperazine	N05AB04	385 (2.4)	888 (0.2)	1.34 (1.11, 1.61)	0.6 (0.2, 0.9)	0.8711	176 (1.6)	716 (0.1)	1.52 (1.19, 1.93)	0.5 (0.3, 0.8)	0.2461	0.675641	0.18
Donepezil	N06DA02	457 (2.8)	7472 (1.4)	1.32 (1.18, 1.48)	0.7 (0.4, 0.9)	0.0006	321 (2.9)	7139 (1.3)	1.14 (1.01, 1.30)	0.4 (0.0, 0.7)	>0.999
Clarithromycin	J01FA09	141 (0.9)	1423 (0.3)	2.52 (2.05, 3.11)	0.5 (0.4, 0.6)	<0.001	98 (0.9)	1299 (0.2)	2.17 (1.71, 2.77)	0.5 (0.4, 0.6)	<0.001	5.46128	5.3
Calcitriol	A11CC04	294 (1.8)	1906 (0.3)	1.49 (1.26, 1.76)	0.6 (0.4, 0.8)	0.0009	170 (1.5)	1783 (0.3)	1.33 (1.09, 1.63)	0.4 (0.1, 0.6)	>0.999
Cefprozil	J01DC10	119 (0.7)	992 (0.2)	2.52 (2.00, 3.16)	0.4 (0.4, 0.5)	<0.001	81 (0.7)	895 (0.2)	2.60 (2.00, 3.37)	0.4 (0.4, 0.5)	<0.001
Leflunomide	L04AK01	107 (0.7)	979 (0.2)	2.39 (1.87, 3.07)	0.4 (0.3, 0.4)	<0.001	78 (0.7)	949 (0.2)	2.52 (1.90, 3.33)	0.4 (0.3, 0.5)	<0.001
Valproic acid	N03AG01	161 (1.0)	1689 (0.3)	1.93 (1.58, 2.36)	0.5 (0.4, 0.6)	<0.001	96 (0.9)	1625 (0.3)	1.57 (1.23, 2.01)	0.3 (0.2, 0.4)	0.0879	0.0348718	0
Omeprazole	A02BC01	493 (3.0)	10525 (1.9)	1.19 (1.07, 1.32)	0.5 (0.2, 0.7)	0.5606	354 (3.2)	10161 (1.9)	1.09 (0.96, 1.23)	0.3 (-0.1, 0.6)	>0.999	0.824615	0
Fluconazole	J02AC01	204 (1.3)	1066 (0.2)	1.44 (1.18, 1.77)	0.4 (0.2, 0.5)	0.1452	111 (1.0)	933 (0.2)	1.50 (1.17, 1.93)	0.3 (0.1, 0.5)	0.4976	0.0697436	0.14
Baclofen	M03BX01	331 (2.0)	4602 (0.8)	1.24 (1.08, 1.42)	0.4 (0.1, 0.6)	0.8685	193 (1.7)	4283 (0.8)	1.22 (1.03, 1.45)	0.3 (0.1, 0.5)	>0.999	0.0176923	0
Fesoterodine	G04BD11	206 (1.3)	2792 (0.5)	1.37 (1.16, 1.63)	0.3 (0.2, 0.5)	0.0964	138 (1.2)	2669 (0.5)	1.29 (1.06, 1.59)	0.3 (0.1, 0.5)	>0.999
Hydrochlorothiazide	C03AA03	1065 (6.6)	33775 (6.1)	1.13 (1.05, 1.22)	0.8 (0.3, 1.2)	0.2948	749 (6.7)	32921 (6.1)	0.98 (0.90, 1.07)	-0.1 (-0.7, 0.4)	>0.999	0.0633333	0
Midodrine	C01CA17	130 (0.8)	443 (0.1)	1.92 (1.48, 2.50)	0.4 (0.3, 0.5)	0.0003	64 (0.6)	374 (0.1)	1.63 (1.17, 2.28)	0.2 (0.1, 0.3)	>0.999	0.0297436	0
Fenofibrate	C10AB05	177 (1.1)	4145 (0.8)	1.43 (1.20, 1.70)	0.3 (0.2, 0.4)	0.0218	121 (1.1)	4065 (0.8)	1.34 (1.09, 1.63)	0.3 (0.1, 0.4)	>0.999	0.46	0.33
Levofloxacin	J01MA12	235 (1.5)	1668 (0.3)	1.26 (1.05, 1.50)	0.3 (0.1, 0.5)	>0.999	128 (1.2)	1358 (0.3)	1.35 (1.08, 1.69)	0.3 (0.1, 0.5)	>0.999	3.07256	1.4
Trazodone	N06AX05	1403 (8.7)	19020 (3.5)	1.09 (1.02, 1.17)	0.7 (0.1, 1.3)	>0.999	900 (8.1)	17897 (3.3)	0.98 (0.90, 1.07)	-0.2 (-0.9, 0.5)	>0.999	0.153077	0
Norfloxacin	J01MA06	85 (0.5)	636 (0.1)	2.04 (1.54, 2.70)	0.3 (0.2, 0.3)	0.0002	62 (0.6)	581 (0.1)	2.11 (1.53, 2.89)	0.3 (0.2, 0.4)	0.0013	2.61385	4.18
Famotidine	A02BA03	196 (1.2)	3034 (0.6)	1.35 (1.13, 1.61)	0.3 (0.1, 0.5)	0.2515	129 (1.2)	2896 (0.5)	1.26 (1.03, 1.55)	0.2 (0.0, 0.4)	>0.999	0.181538	0.04
Nadolol	C07AA12	102 (0.6)	1012 (0.2)	2.13 (1.65, 2.74)	0.3 (0.2, 0.4)	<0.001	58 (0.5)	966 (0.2)	1.67 (1.22, 2.28)	0.2 (0.1, 0.3)	0.4085	0.0538462	0.02
Acyclovir	J05AB01	189 (1.2)	1040 (0.2)	1.63 (1.30, 2.05)	0.5 (0.3, 0.6)	0.0097	90 (0.8)	968 (0.2)	1.12 (0.83, 1.50)	0.1 (-0.2, 0.3)	>0.999	0.0333333	0
Cloxacillin	J01CF02	81 (0.5)	386 (0.1)	1.98 (1.44, 2.73)	0.2 (0.2, 0.3)	0.0094	53 (0.5)	333 (0.1)	2.26 (1.54, 3.31)	0.3 (0.2, 0.3)	0.0090	3.41282	4.51
Fosfomycin	J01XX01	163 (1.0)	1011 (0.2)	1.53 (1.24, 1.88)	0.3 (0.2, 0.5)	0.0264	100 (0.9)	916 (0.2)	1.24 (0.96, 1.60)	0.2 (-0.0, 0.3)	>0.999
Tacrolimus	L04AD02	114 (0.7)	578 (0.1)	1.87 (1.34, 2.63)	0.3 (0.2, 0.4)	0.0891	62 (0.6)	543 (0.1)	1.53 (1.02, 2.29)	0.2 (0.0, 0.3)	>0.999
Folic acid	B03BB01	408 (2.5)	5520 (1.0)	1.11 (0.96, 1.29)	0.3 (-0.1, 0.6)	>0.999	263 (2.4)	5277 (1.0)	1.13 (0.95, 1.35)	0.3 (-0.1, 0.6)	>0.999	0.225897	0
Citalopram	N06AB04	609 (3.8)	10592 (1.9)	1.15 (1.04, 1.27)	0.5 (0.2, 0.8)	>0.999	402 (3.6)	10190 (1.9)	1.00 (0.89, 1.12)	-0.0 (-0.5, 0.4)	>0.999	0.102692	0
Moxifloxacin	J01MA14	244 (1.5)	1763 (0.3)	1.22 (1.02, 1.45)	0.3 (0.0, 0.5)	>0.999	132 (1.2)	1429 (0.3)	1.19 (0.95, 1.48)	0.2 (-0.1, 0.4)	>0.999	4.99128	4.59
Atenolol	C07AB03	574 (3.5)	15678 (2.9)	1.11 (1.01, 1.23)	0.4 (0.0, 0.7)	>0.999	405 (3.6)	15324 (2.8)	1.03 (0.92, 1.15)	0.1 (-0.3, 0.5)	>0.999	0.0807692	0.165
Doxazosin	C02CA04	189 (1.2)	2732 (0.5)	1.27 (1.06, 1.52)	0.2 (0.1, 0.4)	>0.999	117 (1.1)	2623 (0.5)	1.22 (0.98, 1.51)	0.2 (-0.0, 0.4)	>0.999	0.484872	0.62
Duloxetine	N06AX21	690 (4.3)	9669 (1.8)	1.07 (0.97, 1.18)	0.3 (-0.1, 0.6)	>0.999	435 (3.9)	9164 (1.7)	1.04 (0.93, 1.17)	0.2 (-0.3, 0.6)	>0.999
Metoprolol	C07AB02	1841 (11.4)	31955 (5.8)	1.11 (1.04, 1.18)	1.1 (0.5, 1.8)	0.4383	1114 (10.0)	30472 (5.6)	0.93 (0.87, 1.01)	-0.7 (-1.6, 0.1)	>0.999	0.0274359	0
Cefadroxil	J01DB05	58 (0.4)	158 (0.0)	3.10 (2.05, 4.69)	0.2 (0.2, 0.3)	<0.001	29 (0.3)	135 (0.0)	3.00 (1.75, 5.15)	0.2 (0.1, 0.2)	0.0233	0.449487	0
Codeine	R05DA04	112 (0.7)	1083 (0.2)	1.44 (1.14, 1.83)	0.2 (0.1, 0.3)	0.8294	69 (0.6)	997 (0.2)	1.47 (1.10, 1.95)	0.2 (0.1, 0.3)	>0.999
Sucralfate	A02BX02	161 (1.0)	1092 (0.2)	1.31 (1.05, 1.62)	0.2 (0.0, 0.4)	>0.999	83 (0.7)	978 (0.2)	1.31 (0.99, 1.71)	0.2 (-0.0, 0.3)	>0.999
Capecitabine	L01BC06	83 (0.5)	195 (0.0)	2.40 (1.71, 3.37)	0.3 (0.2, 0.4)	0.0001	40 (0.4)	171 (0.0)	1.29 (0.84, 1.98)	0.1 (-0.1, 0.2)	>0.999
Diazepam	N05BA01	106 (0.7)	1371 (0.2)	1.63 (1.29, 2.06)	0.3 (0.1, 0.3)	0.0139	66 (0.6)	1315 (0.2)	1.28 (0.97, 1.70)	0.1 (-0.0, 0.2)	>0.999
Ispaghula (psylla seeds)	A06AC01	166 (1.0)	3017 (0.5)	1.23 (1.03, 1.48)	0.2 (0.0, 0.3)	>0.999	99 (0.9)	2857 (0.5)	1.24 (0.99, 1.56)	0.2 (-0.0, 0.3)	>0.999
Domperidone	A03FA03	383 (2.4)	4632 (0.8)	1.09 (0.96, 1.24)	0.2 (-0.1, 0.5)	>0.999	230 (2.1)	4394 (0.8)	1.09 (0.93, 1.27)	0.2 (-0.2, 0.4)	>0.999	0.127949	0.07
Lenalidomide	L04AX04	76 (0.5)	292 (0.1)	1.81 (1.26, 2.60)	0.2 (0.1, 0.3)	0.4817	46 (0.4)	271 (0.1)	1.50 (0.98, 2.30)	0.1 (-0.0, 0.2)	>0.999
Topiramate	N03AX11	72 (0.4)	878 (0.2)	1.63 (1.22, 2.17)	0.2 (0.1, 0.2)	0.3053	49 (0.4)	845 (0.2)	1.65 (1.18, 2.29)	0.2 (0.1, 0.2)	>0.999	0.0205128	0.01
Pramipexole	N04BC05	243 (1.5)	2813 (0.5)	1.10 (0.94, 1.30)	0.1 (-0.1, 0.3)	>0.999	159 (1.4)	2669 (0.5)	1.16 (0.96, 1.40)	0.2 (-0.1, 0.4)	>0.999	0.110769	0
Paroxetine	N06AB05	196 (1.2)	4244 (0.8)	1.22 (1.03, 1.44)	0.2 (0.0, 0.4)	>0.999	137 (1.2)	4114 (0.8)	1.10 (0.91, 1.34)	0.1 (-0.1, 0.3)	>0.999	0.0992308	0
Clonazepam	N03AE01	484 (3.0)	7661 (1.4)	1.08 (0.96, 1.21)	0.2 (-0.1, 0.5)	>0.999	321 (2.9)	7310 (1.4)	1.05 (0.92, 1.20)	0.1 (-0.3, 0.5)	>0.999
Alfacalcidol	A11CC03	98 (0.6)	463 (0.1)	1.53 (1.15, 2.04)	0.2 (0.1, 0.3)	>0.999	58 (0.5)	439 (0.1)	1.29 (0.90, 1.85)	0.1 (-0.1, 0.2)	>0.999	0.929231	0.19
Abiraterone	L02BX03	39 (0.2)	165 (0.0)	3.48 (2.22, 5.45)	0.2 (0.1, 0.2)	<0.001	24 (0.2)	150 (0.0)	3.14 (1.85, 5.34)	0.1 (0.1, 0.2)	0.0082
General nutrients		166 (1.0)	683 (0.1)	1.55 (1.25, 1.94)	0.4 (0.2, 0.5)	0.0326	77 (0.7)	592 (0.1)	0.93 (0.68, 1.26)	-0.1 (-0.3, 0.1)	>0.999
Ibrutinib	L01EL01	40 (0.2)	168 (0.0)	3.12 (1.98, 4.92)	0.2 (0.1, 0.2)	0.0003	26 (0.2)	158 (0.0)	2.48 (1.45, 4.24)	0.1 (0.1, 0.2)	0.2870
Multienzymes (lipase protease etc)	A09AA02	131 (0.8)	742 (0.1)	1.57 (1.24, 2.00)	0.3 (0.2, 0.4)	0.0785	66 (0.6)	693 (0.1)	1.04 (0.76, 1.43)	0.0 (-0.2, 0.2)	>0.999
Risperidone	N05AX08	292 (1.8)	3683 (0.7)	1.19 (1.03, 1.38)	0.3 (0.1, 0.5)	>0.999	193 (1.7)	3468 (0.6)	1.00 (0.84, 1.19)	0.0 (-0.3, 0.3)	>0.999	0.109231	0
Ciclosporin	L04AD01	51 (0.3)	195 (0.0)	2.41 (1.56, 3.74)	0.2 (0.1, 0.2)	0.0280	24 (0.2)	182 (0.0)	1.92 (1.09, 3.39)	0.1 (0.0, 0.2)	>0.999	0.683846	0
Valsartan and sacubitril	C09DX04	194 (1.2)	2865 (0.5)	1.20 (1.00, 1.45)	0.2 (0.0, 0.4)	>0.999	119 (1.1)	2653 (0.5)	1.07 (0.85, 1.34)	0.1 (-0.2, 0.3)	>0.999
Phenoxymethylpenicillin	J01CE02	56 (0.3)	705 (0.1)	1.71 (1.24, 2.36)	0.1 (0.1, 0.2)	0.4051	39 (0.4)	656 (0.1)	1.55 (1.07, 2.25)	0.1 (0.0, 0.2)	>0.999
Carbamazepine	N03AF01	102 (0.6)	1650 (0.3)	1.34 (1.05, 1.69)	0.2 (0.0, 0.3)	>0.999	66 (0.6)	1585 (0.3)	1.21 (0.92, 1.61)	0.1 (-0.1, 0.2)	>0.999	0.0274359	0
Propranolol	C07AA05	152 (0.9)	3128 (0.6)	1.25 (1.03, 1.52)	0.2 (0.0, 0.3)	>0.999	103 (0.9)	3030 (0.6)	1.09 (0.87, 1.35)	0.1 (-0.1, 0.2)	>0.999	0.0174359	0.115
Olanzapine	N05AH03	332 (2.0)	2679 (0.5)	1.14 (0.98, 1.33)	0.3 (-0.0, 0.5)	>0.999	163 (1.5)	2465 (0.5)	1.00 (0.82, 1.22)	0.0 (-0.3, 0.3)	>0.999	0.0266667	0
Galantamine	N06DA04	115 (0.7)	2007 (0.4)	1.25 (1.00, 1.55)	0.1 (0.0, 0.3)	>0.999	81 (0.7)	1931 (0.4)	1.16 (0.91, 1.49)	0.1 (-0.1, 0.2)	>0.999	0.125897	0.02
Simvastatin	C10AA01	425 (2.6)	10441 (1.9)	1.19 (1.06, 1.33)	0.4 (0.1, 0.7)	>0.999	294 (2.6)	10173 (1.9)	0.94 (0.82, 1.07)	-0.2 (-0.6, 0.2)	>0.999	0.583333	0.08
Azathioprine	L04AX01	84 (0.5)	782 (0.1)	1.28 (0.96, 1.72)	0.1 (-0.0, 0.2)	>0.999	54 (0.5)	747 (0.1)	1.34 (0.96, 1.87)	0.1 (-0.0, 0.2)	>0.999	0.765897	1.61
Ezetimibe	C10AX09	922 (5.7)	24949 (4.5)	1.03 (0.95, 1.11)	0.1 (-0.3, 0.6)	>0.999	632 (5.7)	24240 (4.5)	1.02 (0.93, 1.11)	0.1 (-0.5, 0.6)	>0.999
Fluoxetine	N06AB03	125 (0.8)	2387 (0.4)	1.28 (1.04, 1.58)	0.2 (0.0, 0.3)	>0.999	82 (0.7)	2320 (0.4)	1.07 (0.83, 1.37)	0.0 (-0.1, 0.2)	>0.999	0.182308	0
Ascorbic acid (vitamin c) combinations	A11GB	197 (1.2)	1340 (0.2)	1.19 (0.98, 1.44)	0.2 (-0.0, 0.4)	>0.999	120 (1.1)	1226 (0.2)	1.03 (0.82, 1.30)	0.0 (-0.2, 0.2)	>0.999
Ascorbic acid (vitamin c)	A11GA01	113 (0.7)	625 (0.1)	1.22 (0.93, 1.60)	0.1 (-0.0, 0.3)	>0.999	80 (0.7)	580 (0.1)	1.15 (0.85, 1.55)	0.1 (-0.1, 0.3)	>0.999	0.0405128	0
Theophylline	R03DA04	36 (0.2)	316 (0.1)	1.85 (1.23, 2.79)	0.1 (0.0, 0.1)	>0.999	22 (0.2)	296 (0.1)	1.79 (1.09, 2.95)	0.1 (0.0, 0.1)	>0.999	0.0120513	0.05
Vortioxetine	N06AX26	28 (0.2)	354 (0.1)	2.11 (1.35, 3.31)	0.1 (0.0, 0.1)	0.3723	21 (0.2)	345 (0.1)	1.96 (1.18, 3.28)	0.1 (0.0, 0.1)	>0.999
Imatinib	L01EA01	27 (0.2)	178 (0.0)	3.11 (1.87, 5.16)	0.1 (0.1, 0.1)	0.0038	15 (0.1)	174 (0.0)	1.88 (1.03, 3.46)	0.1 (0.0, 0.1)	>0.999
Trandolapril	C09AA10	148 (0.9)	4598 (0.8)	1.24 (1.03, 1.49)	0.2 (0.0, 0.3)	>0.999	105 (0.9)	4507 (0.8)	0.99 (0.80, 1.22)	-0.0 (-0.2, 0.2)	>0.999
Hydroxycarbamide	L01XX05	61 (0.4)	853 (0.2)	1.42 (1.03, 1.95)	0.1 (0.0, 0.2)	>0.999	39 (0.4)	812 (0.2)	1.20 (0.83, 1.74)	0.1 (-0.1, 0.1)	>0.999
Spironolactone	C03DA01	834 (5.1)	9427 (1.7)	1.10 (1.00, 1.21)	0.5 (0.0, 0.9)	>0.999	460 (4.1)	8723 (1.6)	0.93 (0.82, 1.05)	-0.3 (-0.9, 0.2)	>0.999	0.285385	0.3
Conjugated estrogens	G03CA57	64 (0.4)	1117 (0.2)	1.31 (0.97, 1.78)	0.1 (-0.0, 0.2)	>0.999	48 (0.4)	1093 (0.2)	1.20 (0.86, 1.69)	0.1 (-0.1, 0.2)	>0.999	0.138462	0.25
Nortriptyline	N06AA10	159 (1.0)	2267 (0.4)	1.15 (0.95, 1.39)	0.1 (-0.1, 0.3)	>0.999	95 (0.9)	2149 (0.4)	1.03 (0.81, 1.31)	0.0 (-0.2, 0.2)	>0.999	0.128205	0.07
Polystyrene sulphonate	V03AE01	47 (0.3)	336 (0.1)	1.50 (1.02, 2.20)	0.1 (0.0, 0.2)	>0.999	23 (0.2)	296 (0.1)	1.30 (0.79, 2.15)	0.0 (-0.1, 0.1)	>0.999
Alfuzosin	G04CA01	95 (0.6)	2578 (0.5)	1.22 (0.97, 1.55)	0.1 (-0.0, 0.2)	>0.999	63 (0.6)	2496 (0.5)	1.08 (0.82, 1.42)	0.0 (-0.1, 0.2)	>0.999	0.0661538	0.06
Oxycodone	N02AA05	32 (0.2)	327 (0.1)	1.36 (0.87, 2.13)	0.1 (-0.0, 0.1)	>0.999	23 (0.2)	306 (0.1)	1.84 (1.13, 3.00)	0.1 (0.0, 0.1)	>0.999
Calcium carbonate	A12AA04	123 (0.8)	398 (0.1)	1.13 (0.84, 1.53)	0.1 (-0.1, 0.3)	>0.999	68 (0.6)	352 (0.1)	1.09 (0.74, 1.59)	0.0 (-0.2, 0.2)	>0.999
Lisinopril	C09AA03	174 (1.1)	4901 (0.9)	1.20 (1.01, 1.42)	0.2 (0.0, 0.3)	>0.999	120 (1.1)	4774 (0.9)	0.97 (0.79, 1.18)	-0.0 (-0.3, 0.2)	>0.999	0.02	0
Combinations	R05CA10	40 (0.2)	547 (0.1)	1.73 (1.19, 2.53)	0.1 (0.0, 0.1)	>0.999	21 (0.2)	525 (0.1)	1.21 (0.73, 2.00)	0.0 (-0.1, 0.1)	>0.999
Vitamin b complex with vitamin c	A11EB	36 (0.2)	113 (0.0)	1.66 (1.02, 2.69)	0.1 (0.0, 0.1)	>0.999	23 (0.2)	105 (0.0)	1.24 (0.71, 2.19)	0.0 (-0.1, 0.1)	>0.999
Methyldopa (racemic)	C02AB02	24 (0.1)	255 (0.0)	1.67 (1.00, 2.78)	0.1 (0.0, 0.1)	>0.999	18 (0.2)	247 (0.0)	1.85 (1.04, 3.29)	0.1 (0.0, 0.1)	>0.999	0.044359	0
Quetiapine	N05AH04	602 (3.7)	7618 (1.4)	1.09 (0.98, 1.21)	0.3 (-0.1, 0.7)	>0.999	367 (3.3)	7120 (1.3)	0.94 (0.83, 1.07)	-0.2 (-0.7, 0.2)	>0.999	0.21641	0
Verapamil	C08DA01	44 (0.3)	931 (0.2)	1.37 (0.97, 1.92)	0.1 (-0.0, 0.1)	>0.999	33 (0.3)	903 (0.2)	1.19 (0.81, 1.76)	0.0 (-0.1, 0.1)	>0.999	0.00897436	0
Clonidine	C02AC01	61 (0.4)	827 (0.2)	1.15 (0.84, 1.57)	0.0 (-0.1, 0.1)	>0.999	38 (0.3)	771 (0.1)	1.27 (0.88, 1.85)	0.1 (-0.0, 0.2)	>0.999	0.0348718	0
Nintedanib	L01EX09	16 (0.1)	147 (0.0)	2.29 (1.26, 4.15)	0.1 (0.0, 0.1)	>0.999	13 (0.1)	139 (0.0)	2.05 (1.07, 3.92)	0.1 (0.0, 0.1)	>0.999
Darifenacin	G04BD10	32 (0.2)	402 (0.1)	1.46 (0.95, 2.25)	0.1 (-0.0, 0.1)	>0.999	20 (0.2)	377 (0.1)	1.52 (0.92, 2.51)	0.1 (-0.0, 0.1)	>0.999	0.128205	0
Methotrexate	L01BA01	219 (1.4)	4058 (0.7)	1.19 (0.97, 1.45)	0.2 (-0.0, 0.4)	>0.999	141 (1.3)	3947 (0.7)	0.93 (0.74, 1.18)	-0.1 (-0.5, 0.2)	>0.999	1.53987	4.115
Pentoxifylline	C04AD03	72 (0.4)	580 (0.1)	1.02 (0.73, 1.41)	0.0 (-0.2, 0.1)	>0.999	51 (0.5)	536 (0.1)	1.31 (0.90, 1.91)	0.1 (-0.1, 0.2)	>0.999	0.0210256	0
Oxybutynin	G04BD04	78 (0.5)	1255 (0.2)	1.11 (0.85, 1.45)	0.0 (-0.1, 0.1)	>0.999	57 (0.5)	1189 (0.2)	1.14 (0.84, 1.55)	0.1 (-0.1, 0.2)	>0.999	0.305128	0.28
Naltrexone	N07BB04	19 (0.1)	181 (0.0)	2.24 (1.28, 3.92)	0.1 (0.0, 0.1)	>0.999	10 (0.1)	161 (0.0)	1.81 (0.89, 3.66)	0.0 (-0.0, 0.1)	>0.999	0.0210256	0
Sodium bicarbonate	B05XA02	40 (0.2)	242 (0.0)	1.48 (0.97, 2.25)	0.1 (-0.0, 0.1)	>0.999	21 (0.2)	227 (0.0)	1.13 (0.65, 1.97)	0.0 (-0.1, 0.1)	>0.999
Alendronic acid	M05BA04	295 (1.8)	5960 (1.1)	1.12 (0.98, 1.29)	0.2 (-0.0, 0.4)	>0.999	189 (1.7)	5712 (1.1)	0.95 (0.80, 1.11)	-0.1 (-0.4, 0.2)	>0.999	0.0141026	0
Ibuprofen	M01AE01	121 (0.7)	1956 (0.4)	1.06 (0.86, 1.32)	0.0 (-0.1, 0.2)	>0.999	92 (0.8)	1745 (0.3)	1.08 (0.84, 1.38)	0.1 (-0.2, 0.2)	>0.999	0.132051	0
Exemestane	L02BG06	19 (0.1)	209 (0.0)	2.31 (1.32, 4.04)	0.1 (0.0, 0.1)	>0.999	11 (0.1)	199 (0.0)	1.31 (0.63, 2.72)	0.0 (-0.1, 0.1)	>0.999	0.287179	0.24
Doxycycline	J01AA02	217 (1.3)	2563 (0.5)	1.02 (0.85, 1.21)	0.0 (-0.2, 0.2)	>0.999	139 (1.2)	2292 (0.4)	1.06 (0.87, 1.30)	0.1 (-0.2, 0.3)	>0.999	5.27179	3.76
Terbinafine	D01AE15	20 (0.1)	414 (0.1)	1.62 (0.97, 2.71)	0.0 (-0.0, 0.1)	>0.999	16 (0.1)	394 (0.1)	1.40 (0.78, 2.49)	0.0 (-0.0, 0.1)	>0.999
Quinapril	C09AA06	74 (0.5)	2028 (0.4)	1.22 (0.94, 1.58)	0.1 (-0.0, 0.2)	>0.999	52 (0.5)	1982 (0.4)	1.01 (0.75, 1.37)	0.0 (-0.2, 0.1)	>0.999	0.179231	0.07
Methadone	N07BC02	11 (0.1)	143 (0.0)	1.67 (0.78, 3.60)	0.0 (-0.0, 0.0)	>0.999	11 (0.1)	133 (0.0)	2.38 (1.13, 5.02)	0.1 (0.0, 0.1)	>0.999
Fluvoxamine	N06AB08	18 (0.1)	295 (0.1)	2.10 (1.21, 3.64)	0.1 (0.0, 0.1)	>0.999	9 (0.1)	290 (0.1)	1.34 (0.65, 2.77)	0.0 (-0.0, 0.1)	>0.999	0.241795	0.08
Raloxifene	G03XC01	25 (0.2)	533 (0.1)	1.54 (1.00, 2.39)	0.1 (-0.0, 0.1)	>0.999	20 (0.2)	523 (0.1)	1.24 (0.76, 2.02)	0.0 (-0.1, 0.1)	>0.999	0.240769	0
Phenytoin	N03AB02	108 (0.7)	1783 (0.3)	1.21 (0.95, 1.52)	0.1 (-0.0, 0.2)	>0.999	64 (0.6)	1687 (0.3)	0.94 (0.71, 1.26)	-0.0 (-0.2, 0.1)	>0.999
Buprenorphine combinations	N07BC51	21 (0.1)	189 (0.0)	1.47 (0.83, 2.60)	0.0 (-0.0, 0.1)	>0.999	11 (0.1)	173 (0.0)	1.63 (0.80, 3.31)	0.0 (-0.0, 0.1)	>0.999
Lamotrigine	N03AX09	69 (0.4)	1093 (0.2)	1.19 (0.89, 1.59)	0.1 (-0.1, 0.2)	>0.999	39 (0.4)	1046 (0.2)	1.02 (0.71, 1.46)	0.0 (-0.1, 0.1)	>0.999	0.100513	0.06
Oxazepam	N05BA04	136 (0.8)	2242 (0.4)	1.04 (0.85, 1.27)	0.0 (-0.2, 0.2)	>0.999	95 (0.9)	2136 (0.4)	1.06 (0.84, 1.35)	0.1 (-0.2, 0.2)	>0.999
Primidone	N03AA03	50 (0.3)	631 (0.1)	1.06 (0.74, 1.50)	0.0 (-0.1, 0.1)	>0.999	33 (0.3)	587 (0.1)	1.26 (0.84, 1.91)	0.1 (-0.1, 0.1)	>0.999	0.0846154	0.16
Fludrocortisone	H02AA02	71 (0.4)	449 (0.1)	1.44 (1.03, 2.03)	0.1 (0.0, 0.2)	>0.999	32 (0.3)	409 (0.1)	0.83 (0.52, 1.31)	-0.1 (-0.3, 0.1)	>0.999	0.00435897	0
Ranitidine	A02BA02	333 (2.1)	5870 (1.1)	1.04 (0.91, 1.19)	0.1 (-0.2, 0.3)	>0.999	216 (1.9)	5578 (1.0)	1.00 (0.85, 1.17)	-0.0 (-0.3, 0.3)	>0.999	0.03	0
Canagliflozin	A10BK02	154 (1.0)	6235 (1.1)	0.99 (0.82, 1.19)	-0.0 (-0.2, 0.2)	>0.999	110 (1.0)	6106 (1.1)	1.09 (0.88, 1.35)	0.1 (-0.1, 0.3)	>0.999
Anastrozole	L02BG03	63 (0.4)	1470 (0.3)	1.19 (0.90, 1.58)	0.1 (-0.0, 0.1)	>0.999	49 (0.4)	1427 (0.3)	1.03 (0.75, 1.41)	0.0 (-0.1, 0.1)	>0.999	0.126154	0.12
Megestrol	L02AB01	28 (0.2)	135 (0.0)	1.44 (0.82, 2.52)	0.1 (-0.0, 0.1)	>0.999	13 (0.1)	121 (0.0)	1.11 (0.54, 2.27)	0.0 (-0.1, 0.1)	>0.999
Chlortalidone	C03BA04	200 (1.2)	5607 (1.0)	1.06 (0.90, 1.25)	0.1 (-0.1, 0.2)	>0.999	129 (1.2)	5426 (1.0)	0.99 (0.82, 1.20)	-0.0 (-0.3, 0.2)	>0.999	0.024359	0.04
Trimethoprim	J01EA01	22 (0.1)	187 (0.0)	1.16 (0.69, 1.98)	0.0 (-0.1, 0.1)	>0.999	18 (0.2)	164 (0.0)	1.30 (0.72, 2.35)	0.0 (-0.1, 0.1)	>0.999	2.69564	5.3
Bicalutamide	L02BB03	48 (0.3)	764 (0.1)	1.10 (0.77, 1.56)	0.0 (-0.1, 0.1)	>0.999	38 (0.3)	710 (0.1)	1.10 (0.75, 1.61)	0.0 (-0.1, 0.1)	>0.999	0.0961538	0
Hydrocortisone	H02AB09	36 (0.2)	344 (0.1)	1.29 (0.82, 2.03)	0.0 (-0.0, 0.1)	>0.999	20 (0.2)	319 (0.1)	0.99 (0.57, 1.71)	-0.0 (-0.1, 0.1)	>0.999	0.194231	0.015
Brexpiprazole	N05AX16	22 (0.1)	269 (0.0)	1.29 (0.76, 2.20)	0.0 (-0.0, 0.1)	>0.999	14 (0.1)	249 (0.0)	1.18 (0.60, 2.35)	0.0 (-0.1, 0.1)	>0.999
Haloperidol	N05AD01	60 (0.4)	385 (0.1)	0.97 (0.67, 1.40)	-0.0 (-0.2, 0.1)	>0.999	36 (0.3)	328 (0.1)	1.23 (0.80, 1.89)	0.1 (-0.1, 0.2)	>0.999	0.377949	0.09
Diltiazem	C08DB01	708 (4.4)	13958 (2.5)	1.07 (0.97, 1.17)	0.3 (-0.1, 0.6)	>0.999	468 (4.2)	13404 (2.5)	0.95 (0.85, 1.05)	-0.2 (-0.7, 0.2)	>0.999	0.100769	0.2
Metolazone	C03BA08	131 (0.8)	600 (0.1)	1.15 (0.90, 1.46)	0.1 (-0.1, 0.3)	>0.999	64 (0.6)	502 (0.1)	0.90 (0.65, 1.25)	-0.1 (-0.3, 0.1)	>0.999	0.074359	0.11
Buspirone	N05BE01	16 (0.1)	188 (0.0)	1.59 (0.85, 2.97)	0.0 (-0.0, 0.1)	>0.999	7 (0.1)	181 (0.0)	1.06 (0.46, 2.45)	0.0 (-0.1, 0.0)	>0.999	0.0425641	0
Bezafibrate	C10AB02	18 (0.1)	313 (0.1)	1.39 (0.78, 2.49)	0.0 (-0.0, 0.1)	>0.999	11 (0.1)	304 (0.1)	1.15 (0.57, 2.35)	0.0 (-0.1, 0.1)	>0.999	0.18359	0.04
Flurazepam	N05CD01	7 (0.0)	147 (0.0)	1.50 (0.65, 3.50)	0.0 (-0.0, 0.0)	>0.999	7 (0.1)	139 (0.0)	1.96 (0.86, 4.45)	0.0 (-0.0, 0.0)	>0.999
Ursodeoxycholic acid	A05AA02	36 (0.2)	531 (0.1)	1.22 (0.81, 1.82)	0.0 (-0.1, 0.1)	>0.999	22 (0.2)	506 (0.1)	1.02 (0.62, 1.68)	0.0 (-0.1, 0.1)	>0.999	0.185897	0.07
Flecainide	C01BC04	32 (0.2)	752 (0.1)	1.17 (0.78, 1.74)	0.0 (-0.1, 0.1)	>0.999	24 (0.2)	727 (0.1)	1.06 (0.67, 1.70)	0.0 (-0.1, 0.1)	>0.999	0.0584615	0
Acetazolamide	S01EC01	23 (0.1)	514 (0.1)	1.19 (0.74, 1.89)	0.0 (-0.0, 0.1)	>0.999	18 (0.2)	474 (0.1)	1.11 (0.66, 1.86)	0.0 (-0.1, 0.1)	>0.999	0.0674359	0
Nitrazepam	N05CD02	28 (0.2)	468 (0.1)	1.13 (0.72, 1.77)	0.0 (-0.1, 0.1)	>0.999	19 (0.2)	447 (0.1)	1.13 (0.67, 1.90)	0.0 (-0.1, 0.1)	>0.999
Lurasidone	N05AE05	13 (0.1)	206 (0.0)	1.15 (0.58, 2.25)	0.0 (-0.1, 0.0)	>0.999	11 (0.1)	199 (0.0)	1.35 (0.67, 2.73)	0.0 (-0.0, 0.1)	>0.999
Perindopril	C09AA04	1808 (11.2)	46849 (8.5)	1.15 (1.09, 1.23)	1.5 (0.9, 2.1)	0.0014	1160 (10.4)	45280 (8.4)	0.88 (0.82, 0.94)	-1.5 (-2.3, -0.7)	0.0875	0.0341026	0
Perindopril and diuretics	C09BA04	352 (2.2)	13975 (2.5)	1.12 (1.00, 1.27)	0.2 (-0.0, 0.5)	>0.999	259 (2.3)	13674 (2.5)	0.92 (0.80, 1.05)	-0.2 (-0.6, 0.1)	>0.999
Selegiline	N04BD01	7 (0.0)	107 (0.0)	1.87 (0.79, 4.41)	0.0 (-0.0, 0.0)	>0.999	4 (0.0)	104 (0.0)	1.16 (0.39, 3.50)	0.0 (-0.1, 0.0)	>0.999	0.0261538	0
Olmesartan medoxomil	C09CA08	198 (1.2)	6293 (1.1)	1.10 (0.94, 1.29)	0.1 (-0.1, 0.3)	>0.999	140 (1.3)	6120 (1.1)	0.94 (0.78, 1.13)	-0.1 (-0.4, 0.1)	>0.999	0.117436	0
Lovastatin	C10AA02	24 (0.1)	545 (0.1)	1.30 (0.82, 2.05)	0.0 (-0.0, 0.1)	>0.999	18 (0.2)	531 (0.1)	1.01 (0.59, 1.71)	0.0 (-0.1, 0.1)	>0.999	0.307436	0.16
Benzatropine	N04AC01	19 (0.1)	369 (0.1)	1.31 (0.77, 2.23)	0.0 (-0.0, 0.1)	>0.999	11 (0.1)	356 (0.1)	1.01 (0.52, 1.96)	0.0 (-0.1, 0.0)	>0.999	0.22	0
Rivastigmine	N06DA03	30 (0.2)	529 (0.1)	1.19 (0.78, 1.80)	0.0 (-0.1, 0.1)	>0.999	20 (0.2)	501 (0.1)	1.00 (0.61, 1.65)	0.0 (-0.1, 0.1)	>0.999	0.0530769	0
Pirfenidone	L04AX05	6 (0.0)	110 (0.0)	1.27 (0.51, 3.19)	0.0 (-0.0, 0.0)	>0.999	5 (0.0)	102 (0.0)	1.76 (0.67, 4.62)	0.0 (-0.0, 0.0)	>0.999
Nabilone	A04AD11	99 (0.6)	1037 (0.2)	1.06 (0.82, 1.37)	0.0 (-0.1, 0.2)	>0.999	60 (0.5)	955 (0.2)	1.00 (0.73, 1.38)	0.0 (-0.2, 0.1)	>0.999
Estradiol	G03CA03	13 (0.1)	344 (0.1)	1.40 (0.77, 2.57)	0.0 (-0.0, 0.0)	>0.999	9 (0.1)	342 (0.1)	1.03 (0.52, 2.07)	0.0 (-0.1, 0.0)	>0.999	0.642179	0.115
Etidronic acid and calcium sequential	M05BB01	6 (0.0)	149 (0.0)	1.64 (0.67, 4.02)	0.0 (-0.0, 0.0)	>0.999	5 (0.0)	147 (0.0)	1.45 (0.54, 3.92)	0.0 (-0.0, 0.0)	>0.999
Labetalol	C07AG01	45 (0.3)	829 (0.2)	1.04 (0.73, 1.48)	0.0 (-0.1, 0.1)	>0.999	29 (0.3)	792 (0.1)	1.04 (0.69, 1.58)	0.0 (-0.1, 0.1)	>0.999	0.237179	0.11
Indapamide	C03BA11	330 (2.0)	10352 (1.9)	1.05 (0.92, 1.19)	0.1 (-0.2, 0.3)	>0.999	226 (2.0)	10039 (1.9)	0.97 (0.84, 1.12)	-0.1 (-0.4, 0.2)	>0.999	0.146923	0.14
Atenolol and other diuretics	C07CB03	19 (0.1)	771 (0.1)	1.24 (0.76, 2.01)	0.0 (-0.0, 0.1)	>0.999	13 (0.1)	757 (0.1)	0.94 (0.53, 1.67)	-0.0 (-0.1, 0.0)	>0.999
Clobazam	N05BA09	23 (0.1)	322 (0.1)	1.13 (0.66, 1.93)	0.0 (-0.1, 0.1)	>0.999	12 (0.1)	308 (0.1)	0.95 (0.48, 1.88)	-0.0 (-0.1, 0.1)	>0.999
Trihexyphenidyl	N04AA01	7 (0.0)	178 (0.0)	1.13 (0.50, 2.51)	0.0 (-0.0, 0.0)	>0.999	6 (0.1)	174 (0.0)	1.23 (0.51, 2.98)	0.0 (-0.1, 0.0)	>0.999	0.0538462	0
Acarbose	A10BF01	13 (0.1)	538 (0.1)	0.99 (0.55, 1.80)	-0.0 (-0.1, 0.0)	>0.999	9 (0.1)	525 (0.1)	1.08 (0.53, 2.18)	0.0 (-0.1, 0.0)	>0.999	0.701795	0
Acebutolol	C07AB04	29 (0.2)	814 (0.1)	0.98 (0.64, 1.49)	-0.0 (-0.1, 0.1)	>0.999	21 (0.2)	792 (0.1)	1.04 (0.64, 1.69)	0.0 (-0.1, 0.1)	>0.999	0.151795	0
Quinapril and diuretics	C09BA06	27 (0.2)	970 (0.2)	1.21 (0.80, 1.85)	0.0 (-0.0, 0.1)	>0.999	17 (0.2)	960 (0.2)	0.83 (0.50, 1.37)	-0.0 (-0.2, 0.0)	>0.999
Ferrous sulphate	B03AA07	29 (0.2)	192 (0.0)	1.20 (0.73, 1.97)	0.0 (-0.1, 0.1)	>0.999	18 (0.2)	183 (0.0)	0.85 (0.47, 1.55)	-0.0 (-0.2, 0.1)	>0.999
Tamoxifen	L02BA01	47 (0.3)	1108 (0.2)	1.10 (0.78, 1.53)	0.0 (-0.1, 0.1)	>0.999	32 (0.3)	1070 (0.2)	0.90 (0.61, 1.31)	-0.0 (-0.2, 0.1)	>0.999	1.6859	0.53
Lisdexamfetamine	N06BA12	5 (0.0)	196 (0.0)	1.08 (0.42, 2.79)	0.0 (-0.0, 0.0)	>0.999	4 (0.0)	194 (0.0)	0.89 (0.31, 2.56)	-0.0 (-0.1, 0.0)	>0.999
Trimipramine	N06AA06	8 (0.0)	166 (0.0)	1.04 (0.47, 2.30)	0.0 (-0.1, 0.0)	>0.999	7 (0.1)	161 (0.0)	1.07 (0.45, 2.57)	0.0 (-0.1, 0.0)	>0.999	0.0651282	0
Propafenone	C01BC03	19 (0.1)	442 (0.1)	1.02 (0.60, 1.76)	0.0 (-0.1, 0.1)	>0.999	13 (0.1)	418 (0.1)	1.00 (0.52, 1.92)	0.0 (-0.1, 0.1)	>0.999	0.117949	0.29
Medroxyprogesterone	G03DA02	23 (0.1)	626 (0.1)	1.00 (0.62, 1.60)	-0.0 (-0.1, 0.1)	>0.999	20 (0.2)	613 (0.1)	1.00 (0.61, 1.65)	0.0 (-0.1, 0.1)	>0.999
Glyceryl trinitrate	C01DA02	9 (0.1)	184 (0.0)	0.94 (0.44, 2.02)	-0.0 (-0.1, 0.0)	>0.999	6 (0.1)	174 (0.0)	0.93 (0.36, 2.38)	-0.0 (-0.1, 0.0)	>0.999
Eplerenone	C03DA04	23 (0.1)	510 (0.1)	0.95 (0.60, 1.52)	-0.0 (-0.1, 0.0)	>0.999	16 (0.1)	474 (0.1)	1.07 (0.61, 1.87)	0.0 (-0.1, 0.1)	>0.999
Nizatidine	A02BA04	7 (0.0)	116 (0.0)	0.83 (0.28, 2.45)	-0.0 (-0.1, 0.0)	>0.999	6 (0.1)	110 (0.0)	1.13 (0.38, 3.36)	0.0 (-0.1, 0.0)	>0.999	0.0146154	0
Cimetidine	A02BA01	10 (0.1)	200 (0.0)	1.26 (0.63, 2.52)	0.0 (-0.0, 0.0)	>0.999	6 (0.1)	192 (0.0)	0.73 (0.30, 1.79)	-0.0 (-0.1, 0.0)	>0.999	0.0374359	0
Minocycline	J01AA08	7 (0.0)	195 (0.0)	1.15 (0.49, 2.74)	0.0 (-0.0, 0.0)	>0.999	3 (0.0)	189 (0.0)	0.52 (0.15, 1.79)	-0.0 (-0.1, 0.0)	>0.999	5.44282	5.3
Colesevelam	C10AC04	19 (0.1)	428 (0.1)	1.09 (0.62, 1.92)	0.0 (-0.1, 0.1)	>0.999	10 (0.1)	418 (0.1)	0.83 (0.41, 1.66)	-0.0 (-0.1, 0.0)	>0.999
Loxapine	N05AH01	9 (0.1)	141 (0.0)	1.05 (0.47, 2.37)	0.0 (-0.1, 0.0)	>0.999	4 (0.0)	135 (0.0)	0.76 (0.26, 2.20)	-0.0 (-0.1, 0.0)	>0.999	1.01718	0.06
Desmopressin	H01BA02	10 (0.1)	250 (0.0)	1.01 (0.50, 2.06)	0.0 (-0.1, 0.0)	>0.999	5 (0.0)	234 (0.0)	0.76 (0.30, 1.91)	-0.0 (-0.1, 0.0)	>0.999
Saxagliptin	A10BH03	47 (0.3)	1444 (0.3)	1.01 (0.71, 1.42)	0.0 (-0.1, 0.1)	>0.999	29 (0.3)	1402 (0.3)	0.95 (0.63, 1.45)	-0.0 (-0.2, 0.1)	>0.999
Zopiclone	N05CF01	15 (0.1)	268 (0.0)	0.95 (0.51, 1.76)	-0.0 (-0.1, 0.0)	>0.999	9 (0.1)	260 (0.0)	0.92 (0.45, 1.91)	-0.0 (-0.1, 0.0)	>0.999	0.0638462	0.14
Phenobarbital	N03AA02	12 (0.1)	256 (0.0)	0.92 (0.46, 1.85)	-0.0 (-0.1, 0.0)	>0.999	9 (0.1)	241 (0.0)	1.00 (0.47, 2.11)	-0.0 (-0.1, 0.0)	>0.999
Misoprostol	A02BB01	5 (0.0)	119 (0.0)	0.80 (0.29, 2.22)	-0.0 (-0.1, 0.0)	>0.999	4 (0.0)	113 (0.0)	0.99 (0.33, 2.99)	-0.0 (-0.1, 0.0)	>0.999	0.0220513	0.12
Glibenclamide	A10BB01	30 (0.2)	1350 (0.2)	0.91 (0.60, 1.38)	-0.0 (-0.1, 0.1)	>0.999	21 (0.2)	1320 (0.2)	1.08 (0.67, 1.73)	0.0 (-0.1, 0.1)	>0.999	0.139744	0.01
Chlordiazepoxide	N05BA02	3 (0.0)	128 (0.0)	0.62 (0.18, 2.09)	-0.0 (-0.1, 0.0)	>0.999	3 (0.0)	123 (0.0)	0.89 (0.27, 2.89)	-0.0 (-0.1, 0.0)	>0.999
Felodipine	C08CA02	55 (0.3)	1832 (0.3)	1.02 (0.75, 1.37)	0.0 (-0.1, 0.1)	>0.999	40 (0.4)	1789 (0.3)	0.91 (0.65, 1.28)	-0.0 (-0.2, 0.1)	>0.999	1.59128	0.1
Sotalol	C07AA07	44 (0.3)	1158 (0.2)	0.91 (0.64, 1.29)	-0.0 (-0.2, 0.1)	>0.999	32 (0.3)	1115 (0.2)	1.03 (0.70, 1.54)	0.0 (-0.1, 0.1)	>0.999	0.00589744	0
Olmesartan medoxomil and diuretics	C09DA08	71 (0.4)	3017 (0.5)	1.06 (0.82, 1.36)	0.0 (-0.1, 0.1)	>0.999	54 (0.5)	2947 (0.5)	0.92 (0.69, 1.22)	-0.0 (-0.2, 0.1)	>0.999
Entacapone	N04BX02	15 (0.1)	264 (0.0)	1.04 (0.57, 1.90)	0.0 (-0.1, 0.0)	>0.999	9 (0.1)	253 (0.0)	0.80 (0.37, 1.72)	-0.0 (-0.1, 0.0)	>0.999	1.29949	5.15
Cilazapril	C09AA08	20 (0.1)	597 (0.1)	0.98 (0.58, 1.64)	-0.0 (-0.1, 0.0)	>0.999	11 (0.1)	578 (0.1)	0.81 (0.42, 1.54)	-0.0 (-0.1, 0.0)	>0.999
Ivabradine	C01EB17	9 (0.1)	153 (0.0)	0.96 (0.46, 2.00)	-0.0 (-0.1, 0.0)	>0.999	5 (0.0)	141 (0.0)	0.74 (0.28, 1.93)	-0.0 (-0.1, 0.0)	>0.999
Clomipramine	N06AA04	6 (0.0)	195 (0.0)	0.88 (0.34, 2.29)	-0.0 (-0.1, 0.0)	>0.999	4 (0.0)	189 (0.0)	0.86 (0.27, 2.70)	-0.0 (-0.1, 0.0)	>0.999	0.595897	0.35
Paliperidone	N05AX13	2 (0.0)	110 (0.0)	0.54 (0.13, 2.34)	-0.0 (-0.1, 0.0)	>0.999	1 (0.0)	100 (0.0)	0.42 (0.06, 3.17)	-0.0 (-0.2, 0.0)	>0.999
Eprosartan	C09CA02	1 (0.0)	143 (0.0)	0.43 (0.06, 3.11)	-0.0 (-0.1, 0.0)	>0.999	1 (0.0)	137 (0.0)	0.46 (0.06, 3.33)	-0.0 (-0.1, 0.0)	>0.999
Pyridostigmine	N07AA02	28 (0.2)	295 (0.1)	1.19 (0.73, 1.95)	0.0 (-0.1, 0.1)	>0.999	10 (0.1)	277 (0.1)	0.63 (0.30, 1.33)	-0.1 (-0.2, 0.0)	>0.999	0.0451282	0
Amiloride	C03DB01	36 (0.2)	723 (0.1)	1.01 (0.68, 1.51)	0.0 (-0.1, 0.1)	>0.999	19 (0.2)	687 (0.1)	0.87 (0.52, 1.44)	-0.0 (-0.2, 0.1)	>0.999	0.0707692	0
Alprazolam	N05BA12	91 (0.6)	1970 (0.4)	0.99 (0.77, 1.27)	-0.0 (-0.2, 0.1)	>0.999	63 (0.6)	1905 (0.4)	0.94 (0.71, 1.25)	-0.0 (-0.2, 0.1)	>0.999
Cilazapril and diuretics	C09BA08	4 (0.0)	252 (0.0)	0.89 (0.32, 2.47)	-0.0 (-0.1, 0.0)	>0.999	2 (0.0)	250 (0.0)	0.37 (0.09, 1.53)	-0.0 (-0.2, 0.0)	>0.999
Metformin and linagliptin	A10BD11	46 (0.3)	1448 (0.3)	0.96 (0.69, 1.34)	-0.0 (-0.1, 0.1)	>0.999	34 (0.3)	1410 (0.3)	0.93 (0.64, 1.37)	-0.0 (-0.2, 0.1)	>0.999
Imipramine	N06AA02	15 (0.1)	387 (0.1)	0.80 (0.44, 1.45)	-0.0 (-0.1, 0.0)	>0.999	13 (0.1)	371 (0.1)	0.92 (0.49, 1.75)	-0.0 (-0.1, 0.1)	>0.999	0.0782051	0
Ergocalciferol	A11CC01	6 (0.0)	187 (0.0)	0.62 (0.22, 1.75)	-0.0 (-0.1, 0.0)	>0.999	6 (0.1)	184 (0.0)	0.88 (0.30, 2.60)	-0.0 (-0.1, 0.0)	>0.999
Pioglitazone	A10BG03	3 (0.0)	135 (0.0)	0.43 (0.09, 2.10)	-0.0 (-0.2, 0.0)	>0.999	3 (0.0)	132 (0.0)	0.64 (0.14, 3.05)	-0.0 (-0.2, 0.0)	>0.999	0.7	0.6
Carvedilol	C07AG02	184 (1.1)	2640 (0.5)	1.11 (0.92, 1.34)	0.1 (-0.1, 0.3)	>0.999	104 (0.9)	2502 (0.5)	0.86 (0.68, 1.09)	-0.2 (-0.4, 0.1)	>0.999	0.151282	0.06
Letrozole	L02BG04	84 (0.5)	1868 (0.3)	1.15 (0.89, 1.47)	0.1 (-0.1, 0.2)	>0.999	55 (0.5)	1807 (0.3)	0.82 (0.61, 1.10)	-0.1 (-0.3, 0.0)	>0.999	0.0397436	0
Tenofovir disoproxil	J05AF07	18 (0.1)	395 (0.1)	0.96 (0.54, 1.72)	-0.0 (-0.1, 0.0)	>0.999	10 (0.1)	383 (0.1)	0.69 (0.33, 1.43)	-0.0 (-0.2, 0.0)	>0.999
Amantadine	N04BB01	22 (0.1)	368 (0.1)	0.95 (0.55, 1.64)	-0.0 (-0.1, 0.1)	>0.999	17 (0.2)	358 (0.1)	0.85 (0.46, 1.58)	-0.0 (-0.2, 0.1)	>0.999	0.0228205	0
Captopril	C09AA01	2 (0.0)	112 (0.0)	0.40 (0.07, 2.31)	-0.0 (-0.2, 0.0)	>0.999	2 (0.0)	111 (0.0)	0.46 (0.09, 2.31)	-0.0 (-0.2, 0.0)	>0.999	0.0338462	0
Lithium	N05AN01	34 (0.2)	892 (0.2)	0.99 (0.67, 1.46)	-0.0 (-0.1, 0.1)	>0.999	19 (0.2)	859 (0.2)	0.78 (0.48, 1.28)	-0.0 (-0.2, 0.0)	>0.999
Triazolam	N05CD05	8 (0.0)	162 (0.0)	0.88 (0.40, 1.93)	-0.0 (-0.1, 0.0)	>0.999	4 (0.0)	152 (0.0)	0.47 (0.16, 1.38)	-0.0 (-0.2, 0.0)	>0.999
Famciclovir	J05AB09	17 (0.1)	316 (0.1)	0.82 (0.44, 1.50)	-0.0 (-0.1, 0.0)	>0.999	12 (0.1)	291 (0.1)	0.80 (0.40, 1.62)	-0.0 (-0.2, 0.0)	>0.999	0.0151282	0
Varenicline	N07BA03	16 (0.1)	526 (0.1)	0.79 (0.45, 1.38)	-0.0 (-0.1, 0.0)	>0.999	13 (0.1)	489 (0.1)	0.85 (0.46, 1.56)	-0.0 (-0.1, 0.0)	>0.999
Perphenazine	N05AB03	3 (0.0)	124 (0.0)	0.40 (0.10, 1.59)	-0.0 (-0.2, 0.0)	>0.999	2 (0.0)	122 (0.0)	0.48 (0.11, 2.06)	-0.0 (-0.1, 0.0)	>0.999	0.769487	1.09
Pindolol	C07AA03	4 (0.0)	200 (0.0)	0.43 (0.15, 1.28)	-0.0 (-0.1, 0.0)	>0.999	3 (0.0)	191 (0.0)	0.59 (0.18, 1.93)	-0.0 (-0.1, 0.0)	>0.999	0.0361538	0
Enzalutamide	L02BB04	13 (0.1)	201 (0.0)	1.05 (0.51, 2.16)	0.0 (-0.1, 0.0)	>0.999	9 (0.1)	195 (0.0)	0.59 (0.26, 1.38)	-0.1 (-0.2, 0.0)	>0.999
Levomepromazine	N05AA02	15 (0.1)	184 (0.0)	0.82 (0.43, 1.57)	-0.0 (-0.1, 0.0)	>0.999	8 (0.1)	172 (0.0)	0.63 (0.28, 1.39)	-0.0 (-0.2, 0.0)	>0.999	0.243077	0.09
Testosterone	G03BA03	5 (0.0)	301 (0.1)	0.61 (0.23, 1.59)	-0.0 (-0.1, 0.0)	>0.999	2 (0.0)	293 (0.1)	0.30 (0.07, 1.31)	-0.0 (-0.2, 0.0)	>0.999	0.209231	0.08
Lacosamide	N03AX18	12 (0.1)	155 (0.0)	0.86 (0.42, 1.75)	-0.0 (-0.1, 0.0)	>0.999	7 (0.1)	144 (0.0)	0.56 (0.23, 1.36)	-0.0 (-0.2, 0.0)	>0.999
Valaciclovir	J05AB11	147 (0.9)	2876 (0.5)	1.03 (0.84, 1.27)	0.0 (-0.2, 0.2)	>0.999	91 (0.8)	2667 (0.5)	0.89 (0.70, 1.13)	-0.1 (-0.3, 0.1)	>0.999	0.0828205	0.07
Fosinopril	C09AA09	46 (0.3)	1563 (0.3)	1.02 (0.73, 1.41)	0.0 (-0.1, 0.1)	>0.999	34 (0.3)	1539 (0.3)	0.81 (0.56, 1.18)	-0.1 (-0.2, 0.0)	>0.999	0.234359	0
Calcium folinate	V03AF03	9 (0.1)	164 (0.0)	0.76 (0.32, 1.77)	-0.0 (-0.1, 0.0)	>0.999	6 (0.1)	162 (0.0)	0.52 (0.18, 1.47)	-0.1 (-0.2, 0.0)	>0.999	0.014359	0
Methylphenidate	N06BA04	21 (0.1)	519 (0.1)	0.80 (0.47, 1.35)	-0.0 (-0.1, 0.0)	>0.999	15 (0.1)	500 (0.1)	0.75 (0.41, 1.39)	-0.0 (-0.2, 0.0)	>0.999
Acetylsalicylic acid	N02BA01	9 (0.1)	316 (0.1)	0.56 (0.24, 1.33)	-0.0 (-0.2, 0.0)	>0.999	5 (0.0)	305 (0.1)	0.62 (0.24, 1.63)	-0.0 (-0.1, 0.0)	>0.999	0.0307692	0
Edoxaban	B01AF03	125 (0.8)	1770 (0.3)	1.09 (0.88, 1.36)	0.1 (-0.1, 0.2)	>0.999	69 (0.6)	1644 (0.3)	0.81 (0.61, 1.07)	-0.1 (-0.4, 0.0)	>0.999
Thiamazole	H03BB02	33 (0.2)	898 (0.2)	0.88 (0.59, 1.31)	-0.0 (-0.1, 0.0)	>0.999	25 (0.2)	866 (0.2)	0.80 (0.51, 1.27)	-0.1 (-0.2, 0.0)	>0.999	0.169103	0.115
Ropinirole	N04BC04	51 (0.3)	606 (0.1)	0.89 (0.62, 1.27)	-0.0 (-0.2, 0.1)	>0.999	25 (0.2)	570 (0.1)	0.81 (0.51, 1.29)	-0.1 (-0.2, 0.1)	>0.999	0.0710256	0.21
Nifedipine	C08CA05	355 (2.2)	9584 (1.7)	1.04 (0.92, 1.18)	0.1 (-0.2, 0.3)	>0.999	236 (2.1)	9308 (1.7)	0.92 (0.80, 1.07)	-0.2 (-0.5, 0.1)	>0.999	0.152564	0
Lisinopril and diuretics	C09BA03	23 (0.1)	1186 (0.2)	0.93 (0.59, 1.44)	-0.0 (-0.1, 0.0)	>0.999	16 (0.1)	1167 (0.2)	0.62 (0.37, 1.04)	-0.1 (-0.2, 0.0)	>0.999
Oseltamivir	J05AH02	133 (0.8)	1356 (0.2)	1.01 (0.80, 1.26)	0.0 (-0.2, 0.2)	>0.999	81 (0.7)	1194 (0.2)	0.86 (0.66, 1.13)	-0.1 (-0.4, 0.1)	>0.999
Hydroxychloroquine	P01BA02	232 (1.4)	4237 (0.8)	1.00 (0.85, 1.18)	0.0 (-0.3, 0.2)	>0.999	162 (1.5)	4094 (0.8)	0.94 (0.78, 1.13)	-0.1 (-0.4, 0.2)	>0.999	0.0476923	0
Hydrocodone	R05DA03	128 (0.8)	2208 (0.4)	0.96 (0.77, 1.19)	-0.0 (-0.2, 0.1)	>0.999	85 (0.8)	2030 (0.4)	0.93 (0.72, 1.20)	-0.1 (-0.3, 0.1)	>0.999
Doxepin	N06AA12	57 (0.4)	872 (0.2)	0.85 (0.61, 1.17)	-0.1 (-0.2, 0.1)	>0.999	36 (0.3)	822 (0.2)	0.90 (0.61, 1.32)	-0.0 (-0.2, 0.1)	>0.999	0.184872	0.04
Telmisartan and amlodipine	C09DB04	85 (0.5)	3690 (0.7)	1.03 (0.81, 1.31)	0.0 (-0.1, 0.1)	>0.999	67 (0.6)	3607 (0.7)	0.83 (0.64, 1.08)	-0.1 (-0.3, 0.0)	>0.999
Tofacitinib	L04AF01	16 (0.1)	301 (0.1)	0.67 (0.36, 1.25)	-0.0 (-0.2, 0.0)	>0.999	12 (0.1)	291 (0.1)	0.65 (0.33, 1.28)	-0.1 (-0.2, 0.0)	>0.999
Fluvastatin	C10AA04	12 (0.1)	398 (0.1)	0.60 (0.30, 1.19)	-0.0 (-0.2, 0.0)	>0.999	7 (0.1)	384 (0.1)	0.53 (0.24, 1.19)	-0.1 (-0.2, 0.0)	>0.999	0.127179	0.06
Metformin and saxagliptin	A10BD10	9 (0.1)	652 (0.1)	0.53 (0.26, 1.08)	-0.0 (-0.2, 0.0)	>0.999	5 (0.0)	642 (0.1)	0.41 (0.16, 1.04)	-0.1 (-0.2, 0.0)	>0.999
Hydralazine	C02DB02	265 (1.6)	2275 (0.4)	0.98 (0.83, 1.16)	-0.0 (-0.3, 0.2)	>0.999	141 (1.3)	2061 (0.4)	0.94 (0.76, 1.15)	-0.1 (-0.4, 0.2)	>0.999	0.0182051	0
Nirmatrelvir and ritonavir	J05AE30	60 (0.4)	1310 (0.2)	0.91 (0.66, 1.25)	-0.0 (-0.2, 0.1)	>0.999	36 (0.3)	1177 (0.2)	0.79 (0.55, 1.15)	-0.1 (-0.3, 0.0)	>0.999
Indometacin	M01AB01	49 (0.3)	1665 (0.3)	0.91 (0.65, 1.27)	-0.0 (-0.2, 0.1)	>0.999	31 (0.3)	1557 (0.3)	0.75 (0.51, 1.12)	-0.1 (-0.3, 0.0)	>0.999	0.0628205	0.01
Aripiprazole	N05AX12	140 (0.9)	2148 (0.4)	0.94 (0.76, 1.16)	-0.1 (-0.3, 0.1)	>0.999	89 (0.8)	2040 (0.4)	0.93 (0.73, 1.19)	-0.1 (-0.3, 0.1)	>0.999	0.424872	2.6
Levetiracetam	N03AX14	103 (0.6)	1385 (0.3)	1.02 (0.81, 1.30)	0.0 (-0.2, 0.1)	>0.999	63 (0.6)	1263 (0.2)	0.80 (0.59, 1.08)	-0.1 (-0.4, 0.0)	>0.999	0.0338462	0.01
Acitretin	D05BB02	7 (0.0)	208 (0.0)	0.49 (0.20, 1.24)	-0.0 (-0.2, 0.0)	>0.999	3 (0.0)	201 (0.0)	0.24 (0.06, 0.90)	-0.1 (-0.4, -0.0)	>0.999	0.325128	0.34
Enalapril	C09AA02	136 (0.8)	3902 (0.7)	1.12 (0.93, 1.36)	0.1 (-0.1, 0.2)	>0.999	85 (0.8)	3793 (0.7)	0.77 (0.61, 0.98)	-0.2 (-0.5, -0.0)	>0.999	0.0215385	0
Losartan and diuretics	C09DA01	38 (0.2)	1887 (0.3)	0.89 (0.62, 1.27)	-0.0 (-0.1, 0.0)	>0.999	26 (0.2)	1846 (0.3)	0.68 (0.45, 1.02)	-0.1 (-0.3, 0.0)	>0.999
Mycophenolic acid	L04AA06	147 (0.9)	957 (0.2)	0.90 (0.67, 1.22)	-0.1 (-0.5, 0.2)	>0.999	75 (0.7)	890 (0.2)	0.94 (0.65, 1.37)	-0.0 (-0.4, 0.2)	>0.999
Bromazepam	N05BA08	29 (0.2)	769 (0.1)	0.80 (0.53, 1.23)	-0.0 (-0.2, 0.0)	>0.999	17 (0.2)	736 (0.1)	0.61 (0.36, 1.05)	-0.1 (-0.3, 0.0)	>0.999
Irbesartan	C09CA04	600 (3.7)	16410 (3.0)	1.08 (0.98, 1.19)	0.3 (-0.1, 0.6)	>0.999	412 (3.7)	15968 (3.0)	0.90 (0.80, 1.00)	-0.4 (-0.9, 0.0)	>0.999
Urinary antispasmodics	G04BD	651 (4.0)	10634 (1.9)	1.00 (0.91, 1.11)	0.0 (-0.4, 0.4)	>0.999	419 (3.8)	10157 (1.9)	0.96 (0.85, 1.08)	-0.2 (-0.6, 0.3)	>0.999
Valsartan and diuretics	C09DA03	104 (0.6)	4701 (0.9)	1.04 (0.84, 1.28)	0.0 (-0.1, 0.1)	>0.999	73 (0.7)	4605 (0.9)	0.79 (0.62, 1.02)	-0.2 (-0.4, 0.0)	>0.999
Terazosin	G04CA03	256 (1.6)	5030 (0.9)	1.00 (0.85, 1.16)	-0.0 (-0.3, 0.2)	>0.999	151 (1.4)	4833 (0.9)	0.90 (0.74, 1.08)	-0.2 (-0.5, 0.1)	>0.999	0.0112821	0
Temazepam	N05CD07	134 (0.8)	2554 (0.5)	0.90 (0.73, 1.11)	-0.1 (-0.3, 0.1)	>0.999	89 (0.8)	2465 (0.5)	0.92 (0.72, 1.17)	-0.1 (-0.3, 0.1)	>0.999
Metformin and dapagliflozin	A10BD15	15 (0.1)	1060 (0.2)	0.53 (0.31, 0.92)	-0.1 (-0.2, -0.0)	>0.999	8 (0.1)	1032 (0.2)	0.38 (0.18, 0.78)	-0.1 (-0.3, -0.0)	>0.999
Silodosin	G04CA04	208 (1.3)	4770 (0.9)	1.00 (0.84, 1.18)	-0.0 (-0.2, 0.2)	>0.999	132 (1.2)	4563 (0.8)	0.85 (0.70, 1.05)	-0.2 (-0.5, 0.1)	>0.999
Gliclazide	A10BB09	734 (4.5)	21886 (4.0)	0.97 (0.88, 1.06)	-0.2 (-0.6, 0.3)	>0.999	471 (4.2)	21246 (3.9)	0.99 (0.88, 1.11)	-0.1 (-0.6, 0.4)	>0.999	0.0582051	0.21
Diclofenac	M01AB05	31 (0.2)	1516 (0.3)	0.66 (0.45, 0.97)	-0.1 (-0.2, -0.0)	>0.999	24 (0.2)	1453 (0.3)	0.64 (0.42, 0.99)	-0.1 (-0.3, -0.0)	>0.999	0.396923	0.08
Bupropion	N06AX12	268 (1.7)	5517 (1.0)	0.96 (0.83, 1.11)	-0.1 (-0.3, 0.2)	>0.999	172 (1.5)	5308 (1.0)	0.91 (0.77, 1.09)	-0.1 (-0.5, 0.1)	>0.999	0.00820513	0
Valsartan	C09CA03	207 (1.3)	5338 (1.0)	1.04 (0.88, 1.22)	0.0 (-0.2, 0.2)	>0.999	131 (1.2)	5155 (1.0)	0.81 (0.67, 0.98)	-0.3 (-0.6, -0.0)	>0.999
Irbesartan and diuretics	C09DA04	99 (0.6)	4377 (0.8)	1.01 (0.81, 1.26)	0.0 (-0.1, 0.1)	>0.999	64 (0.6)	4307 (0.8)	0.70 (0.53, 0.90)	-0.3 (-0.5, -0.1)	>0.999
Amiodarone	C01BD01	278 (1.7)	3182 (0.6)	0.99 (0.85, 1.15)	-0.0 (-0.3, 0.2)	>0.999	144 (1.3)	2875 (0.5)	0.86 (0.70, 1.04)	-0.2 (-0.5, 0.1)	>0.999	1.30769	0.59
Warfarin	B01AA03	549 (3.4)	7267 (1.3)	1.06 (0.95, 1.19)	0.2 (-0.2, 0.5)	>0.999	342 (3.1)	6877 (1.3)	0.87 (0.76, 1.00)	-0.4 (-1.0, -0.0)	>0.999	0.135128	0.11
Venlafaxine	N06AX16	451 (2.8)	9848 (1.8)	0.98 (0.88, 1.10)	-0.1 (-0.4, 0.3)	>0.999	321 (2.9)	9531 (1.8)	0.93 (0.82, 1.06)	-0.2 (-0.6, 0.2)	>0.999	0.26641	0
Metformin and empagliflozin	A10BD20	38 (0.2)	1993 (0.4)	0.59 (0.41, 0.85)	-0.2 (-0.3, -0.0)	>0.999	27 (0.2)	1938 (0.4)	0.68 (0.45, 1.02)	-0.1 (-0.3, 0.0)	>0.999
Bisoprolol	C07AB07	2591 (16.0)	49297 (9.0)	1.06 (1.01, 1.13)	1.0 (0.1, 1.8)	>0.999	1645 (14.8)	47072 (8.7)	0.92 (0.86, 0.99)	-1.2 (-2.3, -0.2)	>0.999	0.0166667	0
Prazosin	C02CA01	11 (0.1)	364 (0.1)	0.34 (0.17, 0.70)	-0.1 (-0.3, -0.0)	>0.999	4 (0.0)	342 (0.1)	0.19 (0.06, 0.60)	-0.2 (-0.5, -0.0)	>0.999	0.177436	0.98
Digoxin	C01AA05	364 (2.2)	4813 (0.9)	0.93 (0.81, 1.06)	-0.2 (-0.5, 0.1)	>0.999	229 (2.1)	4482 (0.8)	0.93 (0.79, 1.10)	-0.2 (-0.5, 0.2)	>0.999	0.30641	0.68
Isosorbide dinitrate	C01DA08	85 (0.5)	917 (0.2)	0.81 (0.61, 1.07)	-0.1 (-0.3, 0.0)	>0.999	40 (0.4)	847 (0.2)	0.64 (0.44, 0.94)	-0.2 (-0.5, -0.0)	>0.999	0.453077	0.3
Palbociclib	L01EF01	3 (0.0)	134 (0.0)	0.31 (0.07, 1.30)	-0.0 (-0.2, 0.0)	>0.999	1 (0.0)	128 (0.0)	0.03 (0.00, 1.22)	-0.3 (-12.3, 0.0)	>0.999
Candersartan and diuretics	C09DA06	125 (0.8)	5454 (1.0)	0.91 (0.74, 1.11)	-0.1 (-0.3, 0.1)	>0.999	96 (0.9)	5344 (1.0)	0.78 (0.62, 0.97)	-0.2 (-0.5, -0.0)	>0.999
Ticagrelor	B01AC24	109 (0.7)	1736 (0.3)	0.93 (0.73, 1.18)	-0.1 (-0.2, 0.1)	>0.999	58 (0.5)	1509 (0.3)	0.64 (0.47, 0.87)	-0.3 (-0.6, -0.1)	>0.999
Tolterodine	G04BD07	89 (0.5)	2151 (0.4)	0.76 (0.60, 0.97)	-0.2 (-0.4, -0.0)	>0.999	58 (0.5)	2063 (0.4)	0.75 (0.56, 1.00)	-0.2 (-0.4, 0.0)	>0.999
Solifenacin	G04BD08	123 (0.8)	2720 (0.5)	0.83 (0.68, 1.02)	-0.2 (-0.4, 0.0)	>0.999	77 (0.7)	2608 (0.5)	0.77 (0.60, 1.00)	-0.2 (-0.5, -0.0)	>0.999
Diclofenac combinations	M01AB55	107 (0.7)	3747 (0.7)	0.86 (0.69, 1.07)	-0.1 (-0.3, 0.0)	>0.999	73 (0.7)	3573 (0.7)	0.72 (0.56, 0.93)	-0.3 (-0.5, -0.0)	>0.999
Telmisartan and diuretics	C09DA07	82 (0.5)	4825 (0.9)	0.83 (0.66, 1.05)	-0.1 (-0.3, 0.0)	>0.999	62 (0.6)	4734 (0.9)	0.67 (0.52, 0.88)	-0.3 (-0.5, -0.1)	>0.999
Ramipril and diuretics	C09BA05	54 (0.3)	3356 (0.6)	0.78 (0.58, 1.05)	-0.1 (-0.2, 0.0)	>0.999	33 (0.3)	3297 (0.6)	0.51 (0.36, 0.73)	-0.3 (-0.5, -0.1)	0.0899
Dabigatran etexilate	B01AE07	144 (0.9)	3389 (0.6)	0.89 (0.74, 1.09)	-0.1 (-0.3, 0.1)	>0.999	85 (0.8)	3244 (0.6)	0.71 (0.55, 0.90)	-0.3 (-0.6, -0.1)	>0.999
Sulfasalazine	A07EC01	39 (0.2)	1218 (0.2)	0.58 (0.40, 0.84)	-0.2 (-0.4, -0.0)	>0.999	23 (0.2)	1183 (0.2)	0.45 (0.28, 0.72)	-0.3 (-0.5, -0.1)	0.2396	0.0333333	0
Dapagliflozin	A10BK01	143 (0.9)	5084 (0.9)	0.79 (0.65, 0.96)	-0.2 (-0.5, -0.0)	>0.999	90 (0.8)	4909 (0.9)	0.79 (0.63, 1.00)	-0.2 (-0.5, 0.0)	>0.999
Pravastatin	C10AA03	255 (1.6)	6475 (1.2)	0.98 (0.84, 1.14)	-0.0 (-0.3, 0.2)	>0.999	182 (1.6)	6276 (1.2)	0.80 (0.67, 0.94)	-0.4 (-0.8, -0.1)	>0.999	0.0189744	0
Losartan	C09CA01	160 (1.0)	5547 (1.0)	0.85 (0.71, 1.02)	-0.2 (-0.4, 0.0)	>0.999	117 (1.1)	5402 (1.0)	0.78 (0.63, 0.95)	-0.3 (-0.6, -0.1)	>0.999	0.015641	0
Amitriptyline	N06AA09	406 (2.5)	8375 (1.5)	0.95 (0.84, 1.07)	-0.1 (-0.5, 0.2)	>0.999	260 (2.3)	8077 (1.5)	0.87 (0.76, 1.00)	-0.3 (-0.8, 0.0)	>0.999	0.104359	0.01
Docusate sodium	A06AA02	936 (5.8)	13184 (2.4)	0.92 (0.85, 1.00)	-0.5 (-1.0, 0.0)	>0.999	565 (5.1)	12197 (2.3)	1.00 (0.90, 1.11)	-0.0 (-0.5, 0.5)	>0.999
Alendronic acid and cholecalciferol	M05BB03	137 (0.8)	4904 (0.9)	0.87 (0.72, 1.05)	-0.1 (-0.3, 0.0)	>0.999	88 (0.8)	4774 (0.9)	0.69 (0.54, 0.86)	-0.4 (-0.7, -0.1)	0.4565
Dextromethorphan	R05DA09	100 (0.6)	3083 (0.6)	0.65 (0.52, 0.83)	-0.3 (-0.6, -0.1)	0.1396	73 (0.7)	2863 (0.5)	0.76 (0.58, 1.00)	-0.2 (-0.5, -0.0)	>0.999	0.168205	0.18
Tamsulosin	G04CA02	1493 (9.2)	32340 (5.9)	1.09 (1.01, 1.17)	0.7 (0.1, 1.3)	>0.999	895 (8.0)	30841 (5.7)	0.86 (0.79, 0.94)	-1.3 (-2.2, -0.5)	0.2059
Atorvastatin and amlodipine	C10BX03	85 (0.5)	4027 (0.7)	0.81 (0.64, 1.03)	-0.1 (-0.3, 0.0)	>0.999	47 (0.4)	3958 (0.7)	0.46 (0.34, 0.63)	-0.5 (-0.8, -0.2)	0.0004
Rifaximin	A07AA11	19 (0.1)	158 (0.0)	0.26 (0.14, 0.50)	-0.3 (-0.7, -0.1)	0.0114	9 (0.1)	128 (0.0)	0.21 (0.09, 0.49)	-0.3 (-0.8, -0.1)	0.1089	4.97769	5.3
Potassium chloride	B05XA01	92 (0.6)	796 (0.1)	0.60 (0.45, 0.80)	-0.4 (-0.7, -0.1)	0.1411	58 (0.5)	724 (0.1)	0.61 (0.43, 0.86)	-0.3 (-0.7, -0.1)	>0.999
Bisacodyl	A06AB02	322 (2.0)	3896 (0.7)	0.88 (0.76, 1.03)	-0.3 (-0.6, 0.1)	>0.999	179 (1.6)	3562 (0.7)	0.77 (0.63, 0.94)	-0.5 (-0.9, -0.1)	>0.999	0.0951282	0.04
Finasteride	G04CB01	279 (1.7)	6935 (1.3)	0.85 (0.73, 0.99)	-0.3 (-0.6, -0.0)	>0.999	174 (1.6)	6650 (1.2)	0.77 (0.65, 0.92)	-0.5 (-0.9, -0.1)	>0.999		0.02
Dutasteride	G04CB02	540 (3.3)	13800 (2.5)	0.93 (0.84, 1.04)	-0.2 (-0.6, 0.1)	>0.999	341 (3.1)	13303 (2.5)	0.85 (0.75, 0.97)	-0.5 (-1.0, -0.1)	>0.999
Naproxen	M01AE02	287 (1.8)	8288 (1.5)	0.85 (0.74, 0.98)	-0.3 (-0.6, -0.0)	>0.999	199 (1.8)	7724 (1.4)	0.78 (0.67, 0.92)	-0.5 (-0.9, -0.2)	0.8655	0.0407692	0.025
Lactulose	A06AD11	459 (2.8)	4756 (0.9)	0.92 (0.81, 1.04)	-0.2 (-0.6, 0.1)	>0.999	256 (2.3)	4236 (0.8)	0.80 (0.68, 0.93)	-0.6 (-1.1, -0.2)	>0.999
Candesartan	C09CA06	1238 (7.6)	34697 (6.3)	1.04 (0.97, 1.12)	0.3 (-0.2, 0.8)	>0.999	866 (7.8)	33650 (6.2)	0.87 (0.81, 0.94)	-1.1 (-1.9, -0.5)	0.2722	0.0117949	0
Meloxicam	M01AC06	209 (1.3)	7324 (1.3)	0.78 (0.67, 0.91)	-0.4 (-0.6, -0.1)	0.5915	141 (1.3)	6999 (1.3)	0.71 (0.59, 0.86)	-0.5 (-0.9, -0.2)	0.0898	0.223846	0.02
Ramipril	C09AA05	1614 (10.0)	43839 (8.0)	1.08 (1.02, 1.16)	0.8 (0.2, 1.3)	>0.999	1066 (9.6)	42511 (7.9)	0.85 (0.79, 0.92)	-1.7 (-2.5, -0.9)	0.0078	0.00307692	0
Risedronic acid	M05BA07	1073 (6.6)	25610 (4.7)	1.00 (0.93, 1.08)	0.0 (-0.5, 0.5)	>0.999	739 (6.6)	24771 (4.6)	0.86 (0.79, 0.94)	-1.1 (-1.8, -0.5)	0.1433
Telmisartan	C09CA07	506 (3.1)	17328 (3.2)	0.94 (0.85, 1.04)	-0.2 (-0.6, 0.1)	>0.999	352 (3.2)	16834 (3.1)	0.76 (0.67, 0.85)	-1.0 (-1.5, -0.5)	0.0016	0.563846	0.04
Clopidogrel	B01AC04	1158 (7.1)	19202 (3.5)	0.99 (0.91, 1.07)	-0.1 (-0.7, 0.4)	>0.999	683 (6.1)	17972 (3.3)	0.82 (0.75, 0.90)	-1.3 (-2.1, -0.7)	0.0134
Empagliflozin	A10BK03	509 (3.1)	18078 (3.3)	0.80 (0.72, 0.89)	-0.8 (-1.3, -0.4)	0.0177	306 (2.7)	17470 (3.2)	0.76 (0.67, 0.87)	-0.9 (-1.4, -0.4)	0.0285
Celecoxib	M01AH01	336 (2.1)	10768 (2.0)	0.75 (0.66, 0.85)	-0.7 (-1.1, -0.4)	0.0019	218 (2.0)	10195 (1.9)	0.67 (0.58, 0.77)	-1.0 (-1.4, -0.6)	<0.001	0.257692	0
Apixaban	B01AF02	1823 (11.3)	23291 (4.2)	1.04 (0.98, 1.12)	0.5 (-0.3, 1.2)	>0.999	1092 (9.8)	21682 (4.0)	0.81 (0.75, 0.88)	-2.3 (-3.3, -1.3)	0.0001
Azithromycin	J01FA10	344 (2.1)	7789 (1.4)	0.67 (0.59, 0.77)	-1.0 (-1.5, -0.6)	<0.001	209 (1.9)	7011 (1.3)	0.62 (0.53, 0.72)	-1.2 (-1.7, -0.7)	<0.001	5.41077	5.25
Metformin and sitagliptin	A10BD07	405 (2.5)	19291 (3.5)	0.71 (0.63, 0.80)	-1.0 (-1.5, -0.6)	<0.001	246 (2.2)	18863 (3.5)	0.57 (0.50, 0.67)	-1.6 (-2.2, -1.1)	<0.001
Levothyroxine sodium	H03AA01	3269 (20.2)	75654 (13.8)	1.03 (0.98, 1.07)	0.5 (-0.4, 1.4)	>0.999	2264 (20.3)	73581 (13.6)	0.85 (0.81, 0.90)	-3.6 (-4.9, -2.4)	<0.001
Acetaminophen	N02BE01	2861 (17.7)	35207 (6.4)	0.98 (0.92, 1.04)	-0.4 (-1.4, 0.6)	>0.999	1608 (14.4)	31704 (5.9)	0.84 (0.78, 0.90)	-2.8 (-4.0, -1.6)	0.0002	0.0935897	0
Rivaroxaban	B01AF01	796 (4.9)	16165 (2.9)	0.83 (0.76, 0.90)	-1.0 (-1.6, -0.5)	0.0083	457 (4.1)	14950 (2.8)	0.64 (0.57, 0.71)	-2.3 (-3.1, -1.6)	<0.001
Atorvastatin	C10AA05	3731 (23.0)	95032 (17.3)	1.06 (1.01, 1.12)	1.4 (0.3, 2.4)	>0.999	2418 (21.7)	92156 (17.1)	0.80 (0.75, 0.84)	-5.6 (-7.2, -4.1)	<0.001	0.141026	0
Senna-glycosides	A06AB56	2000 (12.3)	21745 (4.0)	0.83 (0.78, 0.89)	-2.5 (-3.5, -1.5)	<0.001	1084 (9.7)	19362 (3.6)	0.71 (0.65, 0.77)	-4.0 (-5.2, -2.9)	<0.001
Amlodipine	C08CA01	3692 (22.8)	95025 (17.3)	0.95 (0.91, 1.00)	-1.2 (-2.3, -0.1)	>0.999	2392 (21.5)	91793 (17.0)	0.78 (0.74, 0.83)	-5.9 (-7.4, -4.5)	<0.001	0.233333	0.08
Rosuvastatin	C10AA07	4312 (26.6)	137349 (25.0)	1.02 (0.97, 1.07)	0.5 (-0.7, 1.7)	>0.999	2902 (26.1)	133829 (24.8)	0.74 (0.71, 0.78)	-9.0 (-10.9, -7.3)	<0.001
Metformin	A10BA02	1651 (10.2)	58758 (10.7)	0.67 (0.63, 0.72)	-5.0 (-6.1, -4.0)	<0.001	1042 (9.4)	56960 (10.6)	0.58 (0.54, 0.63)	-6.7 (-8.0, -5.5)	<0.001	0.0371795	0
Granisetron	A04AA02	75 (0.5)	127 (0.0)	2.46 (1.67, 3.62)	0.3 (0.2, 0.3)	0.0019	NA (NA)	NA (NA)	NA (NA, NA)	NA (NA, NA)	NA	0.11641	0
Palonosetron combinations	A04AA55	51 (0.3)	112 (0.0)	1.88 (1.21, 2.90)	0.1 (0.1, 0.2)	>0.999	NA (NA)	NA (NA)	NA (NA, NA)	NA (NA, NA)	NA
Chlorpromazine	N05AA01	13 (0.1)	102 (0.0)	1.48 (0.70, 3.15)	0.0 (-0.0, 0.1)	>0.999	NA (NA)	NA (NA)	NA (NA, NA)	NA (NA, NA)	NA	0.855385	0.06
Levodopa decarboxylase inhibitor and comt inhibito		NA (NA)	NA (NA)	1.41 (0.66, 3.00)	NA (NA, NA)	>0.999	NA (NA)	NA (NA)	1.33 (0.58, 3.01)	NA (NA, NA)	>0.999
Hydrochlorothiazide and potassium sparing agents		NA (NA)	NA (NA)	1.07 (0.88, 1.31)	NA (NA, NA)	>0.999	NA (NA)	NA (NA)	0.79 (0.63, 1.01)	NA (NA, NA)	>0.999
Febuxostat	M04AA03	7 (0.0)	102 (0.0)	0.94 (0.37, 2.35)	-0.0 (-0.1, 0.0)	>0.999	NA (NA)	NA (NA)	NA (NA, NA)	NA (NA, NA)	NA
Desipramine	N06AA01	3 (0.0)	100 (0.0)	0.60 (0.15, 2.33)	-0.0 (-0.1, 0.0)	>0.999	NA (NA)	NA (NA)	NA (NA, NA)	NA (NA, NA)	NA	0.213333	0.07

## Sheet: S3
Supplemental Table 3. Meta regression models of association between adjusted drug CDI risk (log odds ratio) and drug antimicrobial activity.
* Antimicrobial activity ORs represent the multiplicative change in the OR per 1-pt increase in activity. Activity measures varied between 0 (no activity) and 6.6 (high activity).
	Intercept	Anti-C. difficile activity	Mean anti-commensal activity
			All 39 bacteria	Anaerobic bacteria	Butyrate producing bacteria	Bile salt hyrdrolase bacteria
	OR (95% CI)	OR* (95% CI)	OR* (95% CI)	OR* (95% CI)	OR* (95% CI)	OR* (95% CI)
All bacteria	1.13 (1.05, 1.22)	0.96 (0.89, 1.04)	1.18 (1.11, 1.26)
Anaerobic bacteria	1.13 (1.05, 1.21)	0.95 (0.88, 1.03)		1.19 (1.11, 1.27)
Butyrate producing bacteria	1.14 (1.06, 1.22)	0.97 (0.90, 1.04)			1.16 (1.09, 1.22)
Bile salt hydrolase bacteria	1.13 (1.05, 1.22)	0.96 (0.89, 1.04)				1.18 (1.11, 1.26)
Within ATC5 class (N=113)	1.12 (0.76, 1.65)	0.89 (0.78, 1.01)	1.59 (1.12, 2.25)
Secondary drug analysis (N=179)
All bacteria	1.00 (0.92, 1.08)	0.95 (0.88, 1.03)	1.23 (1.15, 1.32)
Anaerobic bacteria	0.99 (0.92, 1.07)	0.95 (0.87, 1.03)		1.24 (1.16, 1.33)
Butyrate bacteria	1.00 (0.93, 1.08)	0.96 (0.89, 1.04)			1.20 (1.13, 1.27)
Bile salt hydrolase bacteria	1.00 (0.92, 1.07)	0.95 (0.88, 1.03)				1.23 (1.15, 1.31)
Within ATC5 class (N=110)	1.02 (0.69, 1.52)	0.85 (0.75, 0.98)	1.66 (1.16, 2.38)
